# Supplementary material for: Development and validation of a core-genome multilocus sequence typing scheme for Legionella longbeachae
Source: Microb Genom. 2025 Sep 5;11(9):001467. doi: 10.1099/mgen.0.001467 (PMC12413299; doi:10.1099/mgen.0.001467)
Supplement: Table S1. [file mgen-11-01467-s001.xlsx]

## Sheet: Sheet1
Table S1: L. longbeachae isolates used in this study
Sample ID	Accession	Sample_x000D_ Type	Serogroup	Year isolated	Country	Region	Assembly Level	Schema creation	Reference
B1445CHC	CP045306	Human	sg1	2007	New Zealand	Canterbury	complete	Y	Slow et al. 2022
B3526CHC	CP042254	Human	sg2	2008	New Zealand	Canterbury	complete	Y	Havernik et al. 2020
B41211CHC	CP045308	Human	sg1	2009	New Zealand	Canterbury	complete	Y	Slow et al. 2022
F1157CHC	CP020894	Human	sg1	2014	New Zealand	Canterbury	complete	Y	Slow et al. 2017
FDAARGOS_1481	CP082850	Human	sg1	Unknown	Germany	NA	complete	Y	USDA
FDAARGOS_201	CP020412	Human	sg1	1981	USA	NA	complete	Y	USDA
NSW150	FN650140	Human	sg1	Unknown	Australia	NA	complete	Y	Cazalet et al. 2010
D-4968	NZ_ACZG00000000	Human	sg1	2000	USA	NA	contigs	Y	CDC
NCTC11477	NZ_RXNW00000000	Human	sg1	1980	USA	NA	contigs	Y	Bacigalupe et al. 2017
13.59704	ERR1625760, ERR1625802	Human	sg1	2013	Scotland	NA	contigs	Y	Bacigalupe et al. 2017
13.64721	ERR1625769, ERR1625811	Human	sg1	2013	Scotland	NA	contigs	Y	Bacigalupe et al. 2017
13.64724	ERR1625772, ERR1625814	Human	sg1	2013	Scotland	NA	contigs	Y	Bacigalupe et al. 2017
13.6614	ERR1625826	Environmental	sg1	2013	Scotland	NA	contigs	Y	Bacigalupe et al. 2017
13.6619	ERR1625773, ERR1625815, ERR1625825	Environmental	sg1	2013	Scotland	NA	contigs	Y	Bacigalupe et al. 2017
13.6634	ERR1625776, ERR1625818	Human	sg1	2013	Scotland	NA	contigs	Y	Bacigalupe et al. 2017
13.6762	ERR1625777, ERR1625819	Environmental	sg1	2013	Scotland	NA	contigs	Y	Bacigalupe et al. 2017
13.8293	ERR1625834	Human	sg1	2010	New Zealand	Canterbury	contigs	Y	Bacigalupe et al. 2017
13.8294	ERR1625835	Human	sg1	2004	New Zealand	Canterbury	contigs	Y	Bacigalupe et al. 2017
13.8297	ERR1625838	Environmental	sg2	2007	New Zealand	Tairawhiti	contigs	Y	Bacigalupe et al. 2017
13.8299	ERR1625840	Environmental	sg1	2003	New Zealand	NA	contigs	Y	Bacigalupe et al. 2017
13.8300	ERR1625841	Environmental	sg2	2011	New Zealand	Taranaki	contigs	Y	Bacigalupe et al. 2017
13.8301	ERR1625842	Human	sg2	2007	New Zealand	Tairawhiti	contigs	Y	Bacigalupe et al. 2017
13.8641	ERR1625827	Environmental	sg1	2012	Scotland	NA	contigs	Y	Bacigalupe et al. 2017
13.8643	ERR1625829	Environmental	sg1	2012	Scotland	NA	contigs	Y	Bacigalupe et al. 2017
13.8644	ERR1625830	Environmental	sg1	2012	Scotland	NA	contigs	Y	Bacigalupe et al. 2017
13.8645	ERR1625831	Environmental	sg1	2012	Scotland	NA	contigs	Y	Bacigalupe et al. 2017
13.8646	ERR1625832	Environmental	sg1	2013	Scotland	NA	contigs	Y	Bacigalupe et al. 2017
8702861	ERR1625845	Environmental	sg1	2014	Scotland	NA	contigs	Y	Bacigalupe et al. 2017
8702862	ERR1625846	Environmental	sg1	2008	Scotland	NA	contigs	Y	Bacigalupe et al. 2017
8702863	ERR1625847	Environmental	sg1	2008	Scotland	NA	contigs	Y	Bacigalupe et al. 2017
8702918	ERR1625843	Human	sg1	2014	Scotland	NA	contigs	Y	Bacigalupe et al. 2017
14LR0476	SRR6277099	Human	sg1	2014	New Zealand	Auckland	contigs	N	Slow et al. 2022
14LR0505	SRR6277098	Human	sg1	2014	New Zealand	Auckland	contigs	N	Slow et al. 2022
14LR0542	SRR6277072	Human	sg1	2014	New Zealand	Auckland	contigs	N	Slow et al. 2022
15LR0005	SRR6277069	Human	sg1	2015	New Zealand	Lakes	contigs	N	Slow et al. 2022
15LR0106	SRR6277070	Human	sg1	2015	New Zealand	Auckland	contigs	N	Slow et al. 2022
18LR0269	SRR31346158	Human	sg1	2018	New Zealand	Waikato	contigs	Y	PHF Science, this paper
18LR268	SRR31346159	Human	sg1	2018	New Zealand	Canterbury	contigs	Y	PHF Science, this paper
21EM0048-001-c14	SRR31346115	Environmental	sg1	2021	New Zealand	Taranaki	contigs	Y	PHF Science, this paper
21EM0048-008-c8	SRR31346103	Environmental	sg1	2021	New Zealand	Taranaki	contigs	Y	PHF Science, this paper
21EM0138-002-12	SRR31346170	Environmental	sg1	2021	Australia	NA	contigs	Y	PHF Science, this paper
21EM0142-001-25	SRR31346178	Environmental	sg1	2021	New Zealand	Southern	contigs	Y	PHF Science, this paper
21EM0142-001-27	SRR31346179	Environmental	sg1	2021	New Zealand	Southern	contigs	Y	PHF Science, this paper
21EM0149-003-2	SRR31346180	Environmental	sg1	2021	New Zealand	Hawke's Bay	contigs	Y	PHF Science, this paper
21LR0023-1	SRR31346171	Human	sg1	2021	New Zealand	Counties	contigs	Y	PHF Science, this paper
21LR0049-1	SRR31346182	Human	sg1	2021	New Zealand	Nelson Marlborough	contigs	Y	PHF Science, this paper
21LR0050-c6	SRR31346145	Human	sg1	2021	New Zealand	Nelson Marlborough	contigs	Y	PHF Science, this paper
21LR0059	SRR31346135	Human	sg1	2021	New Zealand	Waitemata	contigs	N	PHF Science, this paper
21LR0094-c1	SRR31346126	Human	sg1	2021	New Zealand	Auckland	contigs	N	PHF Science, this paper
21LR0122	SRR31346154	Human	sg1	2021	New Zealand	Bay of Plenty	contigs	Y	PHF Science, this paper
21LR0129	SRR31346160	Human	sg1	2021	New Zealand	Canterbury	contigs	Y	PHF Science, this paper
21LR0146	SRR31346161	Human	sg1	2021	New Zealand	Bay of Plenty	contigs	Y	PHF Science, this paper
21LR0147	SRR31346162	Human	sg1	2021	New Zealand	West Coast	contigs	Y	PHF Science, this paper
21LR0186-1	SRR31346163	Human	sg1	2021	New Zealand	Southern	contigs	Y	PHF Science, this paper
21LR0194-1	SRR31346164	Human	sg1	2021	New Zealand	Southern	contigs	Y	PHF Science, this paper
21LR0195-1	SRR31346165	Human	sg1	2021	New Zealand	Southern	contigs	Y	PHF Science, this paper
21LR0197-1	SRR31346166	Human	sg1	2021	New Zealand	Southern	contigs	Y	PHF Science, this paper
21LR0206-1	SRR31346169	Human	sg1	2021	New Zealand	Southern	contigs	Y	PHF Science, this paper
21LR0207	SRR31346167	Human	sg1	2021	New Zealand	Canterbury	contigs	Y	PHF Science, this paper
21LR0224-1	SRR31346172	Human	sg1	2021	New Zealand	Southern	contigs	Y	PHF Science, this paper
21LR0225	SRR31346173	Human	sg1	2021	New Zealand	Bay of Plenty	contigs	Y	PHF Science, this paper
21LR0228	SRR31346174	Human	sg1	2021	New Zealand	Canterbury	contigs	Y	PHF Science, this paper
21LR0230-7	SRR31346175	Human	sg1	2021	New Zealand	Waikato	contigs	Y	PHF Science, this paper
21LR0239	SRR31346176	Human	sg1	2021	New Zealand	Hawke's Bay	contigs	Y	PHF Science, this paper
21LR0242	SRR31346177	Human	sg1	2021	New Zealand	Canterbury	contigs	Y	PHF Science, this paper
21LR0251-1	SRR31346181	Human	sg1	2021	New Zealand	Waikato	contigs	Y	PHF Science, this paper
21LR0252-1	SRR31346185	Human	sg1	2021	New Zealand	Lakes	contigs	Y	PHF Science, this paper
22EM0008-014-1	SRR31346151	Environmental	sg1	2022	New Zealand	Canterbury	contigs	Y	PHF Science, this paper
22EM0172-006-12-MDE	SRR31346147	Environmental	sg1	2022	New Zealand	Waikato	contigs	Y	PHF Science, this paper
22LR0017	SRR31346184	Human	sg1	2021	New Zealand	Northland	contigs	Y	PHF Science, this paper
22LR0022	SRR31346183	Human	sg1	2021	New Zealand	Hawke's Bay	contigs	Y	PHF Science, this paper
22LR0038-1	SRR31346152	Human	sg1	2021	New Zealand	Capital and Coast	contigs	Y	PHF Science, this paper
23EM0021-001-6-MDE	SRR31346146	Environmental	sg1	2023	New Zealand	Southern	contigs	Y	PHF Science, this paper
23EM0021-004-1-MDE	SRR31346144	Environmental	sg1	2023	New Zealand	Southern	contigs	Y	PHF Science, this paper
23EM0110-005-3	SRR31346168	Environmental	sg1	2023	New Zealand	Canterbury	contigs	Y	PHF Science, this paper
23EM0111-003-12	SRR31346136	Environmental	sg1	2023	New Zealand	Southern	contigs	Y	PHF Science, this paper
23EM0111-003-6	SRR31346138	Environmental	sg1	2023	New Zealand	Southern	contigs	Y	PHF Science, this paper
23EM0111-003-8	SRR31346137	Environmental	sg1	2023	New Zealand	Southern	contigs	Y	PHF Science, this paper
23EM0168-003-1	SRR31346129	Environmental	sg1	2023	New Zealand	Waikato	contigs	N	PHF Science, this paper
23EM0168-003-19	SRR31346134	Environmental	sg2	2023	New Zealand	Waikato	contigs	N	PHF Science, this paper
23EM0168-003-21	SRR31346112	Environmental	sg1	2023	New Zealand	Waikato	contigs	N	PHF Science, this paper
23EM0168-003-5	SRR31346128	Environmental	sg1	2023	New Zealand	Waikato	contigs	N	PHF Science, this paper
23EM0170-002-3	SRR31346127	Environmental	sg1	2023	New Zealand	Waikato	contigs	N	PHF Science, this paper
23EM0170-004-11	SRR31346122	Environmental	sg1	2023	New Zealand	Waikato	contigs	N	PHF Science, this paper
23EM0170-004-17	SRR31346121	Environmental	sg1	2023	New Zealand	Waikato	contigs	N	PHF Science, this paper
23EM0170-005-5	SRR31346125	Environmental	sg1	2023	New Zealand	Waikato	contigs	N	PHF Science, this paper
23LR0043-RE	SRR31346155	Human	sg1	2023	New Zealand	Canterbury	contigs	N	PHF Science, this paper
23LR0054-I	SRR31346150	Human	sg1	2023	New Zealand	Taranaki	contigs	Y	PHF Science, this paper
23LR0061-1	SRR31346149	Human	sg1	2023	New Zealand	Southern	contigs	Y	PHF Science, this paper
23LR0101-HP	SRR31346148	Human	sg1	2023	New Zealand	MidCentral	contigs	Y	PHF Science, this paper
23LR0116-1-MDE	SRR31346143	Human	sg1	2023	New Zealand	Canterbury	contigs	Y	PHF Science, this paper
23LR0149-2	SRR31346142	Human	sg1	2023	England	NA	contigs	Y	PHF Science, this paper
23LR0164-1	SRR31346141	Human	sg1	2023	New Zealand	Bay of Plenty	contigs	Y	PHF Science, this paper
23LR0188-1	SRR31346140	Human	sg1	2023	New Zealand	Canterbury	contigs	Y	PHF Science, this paper
23LR0189-1	SRR31346139	Human	sg1	2023	New Zealand	Canterbury	contigs	Y	PHF Science, this paper
23LR0189-3	SRR31346133	Human	sg1	2023	New Zealand	Canterbury	contigs	N	PHF Science, this paper
23LR0189-4	SRR31346132	Human	sg1	2023	New Zealand	Canterbury	contigs	Y	PHF Science, this paper
23LR0189-6	SRR31346131	Human	sg1	2023	New Zealand	Canterbury	contigs	Y	PHF Science, this paper
23LR0219	SRR31346109	Human	sg1	2023	New Zealand	Canterbury	contigs	Y	PHF Science, this paper
23LR0232-3	SRR31346107	Human	sg1	2023	New Zealand	Bay of Plenty	contigs	N	PHF Science, this paper
23LR0238-4	SRR31346108	Human	sg1	2023	New Zealand	Bay of Plenty	contigs	N	PHF Science, this paper
23LR0250-1	SRR31346106	Human	sg1	2023	New Zealand	Southern	contigs	N	PHF Science, this paper
23LR0282	SRR31346124	Human	sg1	2023	New Zealand	Canterbury	contigs	N	PHF Science, this paper
23LR0283	SRR31346123	Human	sg1	2023	New Zealand	Canterbury	contigs	N	PHF Science, this paper
23LR0290-1	SRR31346120	Human	sg1	2023	New Zealand	Bay of Plenty	contigs	N	PHF Science, this paper
23LR0292-4	SRR31346119	Human	sg1	2023	New Zealand	Bay of Plenty	contigs	N	PHF Science, this paper
23LR0299-1	SRR31346118	Human	sg1	2023	New Zealand	Waikato	contigs	N	PHF Science, this paper
23LR0309-1	SRR31346117	Human	sg1	2023	New Zealand	Waikato	contigs	N	PHF Science, this paper
23LR0310	SRR31346116	Human	sg1	2023	New Zealand	Hawke's Bay	contigs	N	PHF Science, this paper
24EM0007-002-8	SRR31346111	Environmental	sg1	2024	New Zealand	Waikato	contigs	N	PHF Science, this paper
24EM0012-001-4	SRR31346110	Environmental	sg1	2024	New Zealand	Waikato	contigs	N	PHF Science, this paper
24EM0033-006-10	SRR31346098	Environmental	sg1	2024	New Zealand	Capital and Coast	contigs	N	PHF Science, this paper
24EM0033-007-4	SRR31346100	Environmental	sg1	2024	New Zealand	Capital and Coast	contigs	N	PHF Science, this paper
24EM0058-002-11	SRR31346097	Environmental	sg1	2024	New Zealand	Waikato	contigs	N	PHF Science, this paper
24EM0058-002-12	SRR31346157	Environmental	sg1	2024	New Zealand	Waikato	contigs	N	PHF Science, this paper
24EM0058-002-14	SRR31346156	Environmental	sg2	2024	New Zealand	Waikato	contigs	N	PHF Science, this paper
24LR0001	SRR31346114	Human	sg1	2024	New Zealand	Canterbury	contigs	N	PHF Science, this paper
24LR0003-1	SRR31346113	Human	sg1	2024	New Zealand	Lakes	contigs	N	PHF Science, this paper
24LR0029-1	SRR31346130	Human	sg1	2024	New Zealand	Bay of Plenty	contigs	N	PHF Science, this paper
24LR0039	SRR31346153	Human	sg1	2024	New Zealand	Canterbury	contigs	N	PHF Science, this paper
24LR0050-1	SRR31346105	Human	sg1	2024	New Zealand	Canterbury	contigs	N	PHF Science, this paper
24LR0092-1	SRR31346104	Human	sg1	2024	New Zealand	Waikato	contigs	N	PHF Science, this paper
24LR0101-3	SRR31346102	Human	sg1	2024	New Zealand	Canterbury	contigs	N	PHF Science, this paper
24LR0114	SRR31346101	Human	sg1	2024	New Zealand	Taranaki	contigs	N	PHF Science, this paper
24LR0119-1	SRR31346099	Human	sg1	2024	New Zealand	Taranaki	contigs	N	PHF Science, this paper
A16093002	SRR9304098	Human	sg1	2016	USA	Maryland	contigs	N	CDC
APHL053019_004	SRR9188529	Human	sg1	2014	USA	Colorado	contigs	N	CDC
B1445CHC	SRR6277067	Human	sg1	2007	New Zealand	Canterbury	contigs	N	Slow et al. 2022
B1938CHC	SRR6277068	Human	sg1	2007	New Zealand	Canterbury	contigs	N	Slow et al. 2022
B2476CHC	SRR6277059	Human	sg1	2008	New Zealand	Canterbury	contigs	N	Slow et al. 2022
B4112CHC	SRR6277060	Human	sg1	2009	New Zealand	Canterbury	contigs	N	Slow et al. 2022
B41211CHC	SRR6277100	Human	sg1	2010	New Zealand	Canterbury	contigs	N	Slow et al. 2022
C11182CHC	SRR6277101	Human	sg1	2010	New Zealand	Canterbury	contigs	N	Slow et al. 2022
C11297CHC	SRR6277086	Human	sg1	2010	New Zealand	Canterbury	contigs	N	Slow et al. 2022
C11515CHC	SRR6277082	Human	sg1	2010	New Zealand	Canterbury	contigs	N	Slow et al. 2022
C11643CHC	SRR6277084	Human	sg1	2011	New Zealand	Canterbury	contigs	N	Slow et al. 2022
C1682CHC	SRR6277058	Human	sg1	2010	New Zealand	Canterbury	contigs	N	Slow et al. 2022
C21533CHC	SRR6277081	Human	sg1	2011	New Zealand	Canterbury	contigs	N	Slow et al. 2022
C3251CHC	SRR6277083	Human	sg1	2011	New Zealand	Canterbury	contigs	N	Slow et al. 2022
C3928CHC	SRR6277085	Human	sg1	2012	New Zealand	Canterbury	contigs	N	Slow et al. 2022
C41173CHC	SRR6277096	Human	sg1	2012	New Zealand	Canterbury	contigs	N	Slow et al. 2022
C41687CHC	SRR6277061	Human	sg1	2013	New Zealand	Canterbury	contigs	N	Slow et al. 2022
C4662CHC	SRR6277097	Human	sg1	2012	New Zealand	Canterbury	contigs	N	Slow et al. 2022
CDPH-011	SRR9073956	Human	sg1	2004	USA	California	contigs	N	CDC
CDPH-012	SRR9073957	Human	sg1	2004	USA	California	contigs	N	CDC
CDPH-013	SRR9073954	Human	sg1	2010	USA	California	contigs	N	CDC
CDPH-014	SRR9073955	Human	sg1	2004	USA	California	contigs	N	CDC
CDPH-015	SRR9073960	Human	sg1	1998	USA	California	contigs	N	CDC
CDPH-016	SRR9073961	Environmental	sg1	2014	USA	California	contigs	N	CDC
CDPH-017	SRR9073958	Environmental	sg1	2014	USA	California	contigs	N	CDC
CDPH-018	SRR9073959	Human	sg1	2001	USA	California	contigs	N	CDC
CDPH-019	SRR9073949	Human	sg1	2001	USA	California	contigs	N	CDC
CDPH-020	SRR9073950	Human	sg1	2001	USA	California	contigs	N	CDC
CDPH-021	SRR9073933	Human	sg1	2001	USA	California	contigs	N	CDC
F1157CHC	SRR6277063	Human	sg1	2014	New Zealand	Canterbury	contigs	N	Slow et al. 2022
F1260CHC	SRR6277062	Human	sg1	2013	New Zealand	Canterbury	contigs	N	Slow et al. 2022
F2519CHC	SRR6277064	Human	sg1	2014	New Zealand	Canterbury	contigs	N	Slow et al. 2022
LA01_195	SRR6277048	Human	sg1	2001	New Zealand	Northland	contigs	N	Slow et al. 2022
LA01_196	SRR6277049	Human	sg1	2001	New Zealand	Northland	contigs	N	Slow et al. 2022
LA01_283	SRR6277073	Human	sg1	2001	New Zealand	Canterbury	contigs	N	Slow et al. 2022
LA93_171	SRR6277054	Human	sg1	1993	New Zealand	Canterbury	contigs	N	Slow et al. 2022
LA93_187	SRR6277055	Human	sg1	1993	New Zealand	Canterbury	contigs	N	Slow et al. 2022
LA93_188	SRR6277056	Human	sg1	1993	New Zealand	Canterbury	contigs	N	Slow et al. 2022
LA94_012	SRR6277057	Human	sg1	1994	New Zealand	Canterbury	contigs	N	Slow et al. 2022
LA94_016	SRR6277050	Human	sg1	1994	New Zealand	Canterbury	contigs	N	Slow et al. 2022
LA95_100	SRR6277051	Human	sg1	1995	New Zealand	Canterbury	contigs	N	Slow et al. 2022
LA97_218	SRR6277052	Human	sg1	1997	New Zealand	Waikato	contigs	N	Slow et al. 2022
LA98_347	SRR6277053	Human	sg1	1998	New Zealand	MidCentral	contigs	N	Slow et al. 2022
LEG03_576	SRR6277074	Human	sg1	2003	New Zealand	Bay of Plenty	contigs	N	Slow et al. 2022
LEG04_065	SRR6277075	Human	sg1	2004	New Zealand	Waikato	contigs	N	Slow et al. 2022
LEG04_624	SRR6277076	Human	sg1	2004	New Zealand	Canterbury	contigs	N	Slow et al. 2022
LEG05_073	SRR6277077	Human	sg1	2005	New Zealand	Canterbury	contigs	N	Slow et al. 2022
LEG05_618	SRR6277078	Human	sg1	2005	New Zealand	Canterbury	contigs	N	Slow et al. 2022
LEG05_690	SRR6277079	Human	sg1	2005	New Zealand	Canterbury	contigs	N	Slow et al. 2022
LEG05_786	SRR6277080	Human	sg1	2005	New Zealand	Canterbury	contigs	N	Slow et al. 2022
LEG05_801	SRR6277065	Human	sg1	2005	New Zealand	Canterbury	contigs	N	Slow et al. 2022
LEG05_841	SRR6277066	Human	sg1	2005	New Zealand	Canterbury	contigs	N	Slow et al. 2022
LEG11_231	SRR6277092	Human	sg1	2011	New Zealand	Auckland	contigs	N	Slow et al. 2022
LEG12_139	SRR6277091	Human	sg1	2012	New Zealand	Auckland	contigs	N	Slow et al. 2022
LEG13_077	SRR6277094	Human	sg1	2013	New Zealand	Auckland	contigs	N	Slow et al. 2022
LEG13_127	SRR6277093	Human	sg1	2013	New Zealand	Auckland	contigs	N	Slow et al. 2022
LEG13_272	SRR6277088	Human	sg1	2013	New Zealand	Southern	contigs	N	Slow et al. 2022
LEG13_288	SRR6277087	Human	sg1	2013	New Zealand	Auckland	contigs	N	Slow et al. 2022
LEG14_129	SRR6277090	Human	sg1	2014	New Zealand	Auckland	contigs	N	Slow et al. 2022
LEG14_142	SRR6277089	Human	sg1	2014	New Zealand	Auckland	contigs	N	Slow et al. 2022
NZRM2699-Llb2	SRR31372621	Human	sg2	1985	USA	NA	contigs	Y	ATCC 33484
NZRM2704-Llb1	SRR31372620	Human	sg1	1983	USA	NA	contigs	Y	ATCC 33462
NZRM3443-Llb1	SRR31372613	Human	sg1	1994	New Zealand	Canterbury	contigs	Y	PHF Science, this paper
NZRM3444	SRR31372612	Environmental	sg1	1994	New Zealand	Canterbury	contigs	N	PHF Science, this paper
NZRM3446-Llb1	SRR31372611	Environmental	sg1	1994	New Zealand	NA	contigs	Y	PHF Science, this paper
NZRM3447-Llb1	SRR31372610	Human	sg1	1994	New Zealand	Canterbury	contigs	Y	PHF Science, this paper
NZRM3448-Llb1	SRR31372609	Human	sg1	1994	New Zealand	Canterbury	contigs	Y	PHF Science, this paper
NZRM3451	SRR31372608	Human	sg1	1994	New Zealand	Canterbury	contigs	Y	PHF Science, this paper
NZRM4684	SRR31372607	Environmental	sg1	2015	New Zealand	NA	contigs	Y	PHF Science, this paper
NZRM4685	SRR31372606	Environmental	sg1	2015	New Zealand	NA	contigs	Y	PHF Science, this paper
NZRM4686	SRR31372619	Human	sg1	2015	New Zealand	Canterbury	contigs	Y	PHF Science, this paper
NZRM4687-Llb2	SRR31372618	Human	sg2	2015	New Zealand	Tairawhiti	contigs	Y	PHF Science, this paper
NZRM4688	SRR31372617	Environmental	sg1	2015	New Zealand	Canterbury	contigs	N	PHF Science, this paper
NZRM4689	SRR31372616	Human	sg1	2015	New Zealand	Canterbury	contigs	Y	PHF Science, this paper
NZRM4690	SRR31372615	Environmental	sg2	2015	New Zealand	Taranaki	contigs	Y	PHF Science, this paper
NZRM4691-Llb2	SRR31372614	Environmental	sg2	2015	New Zealand	Hawke's Bay	contigs	Y	PHF Science, this paper
