# Supplementary material for: Development and validation of a core-genome multilocus sequence typing scheme for Legionella longbeachae
Source: Microb Genom. 2025 Sep 5;11(9):001467. doi: 10.1099/mgen.0.001467 (PMC12413299; doi:10.1099/mgen.0.001467)
Supplement: Table S2. [file mgen-11-01467-s002.xlsx]

## Sheet: schema_coordinates
Table S2: Coordinates of loci included in the L. longbeachae cgmlst schema
Genome	Contig	Start	Stop	Protein_ID	Coding_Strand
CP020412	CP020412	2930	3485	1	1
CP020412	CP020412	3908	6689	3	0
CP020412	CP020412	8501	8990	5	0
CP020412	CP020412	9252	11838	6	1
CP020412	CP020412	12058	12427	7	1
CP020412	CP020412	12816	13275	8	1
CP020412	CP020412	13475	15248	9	0
CP020412	CP020412	15596	15869	10	0
CP020412	CP020412	16955	17669	12	0
CP020412	CP020412	18808	20152	14	1
CP020412	CP020412	20681	21980	15	0
CP020412	CP020412	22576	23287	17	1
CP020412	CP020412	23280	25647	18	1
CP020412	CP020412	25646	26849	19	1
CP020412	CP020412	29714	30023	24	1
CP020412	CP020412	30089	31145	25	1
CP020412	CP020412	31319	32579	26	0
CP020412	CP020412	33482	33944	28	0
CP020412	CP020412	34029	34344	29	0
CP020412	CP020412	36693	37071	31	0
CP020412	CP020412	39272	40106	35	0
CP020412	CP020412	40108	40477	36	0
CP020412	CP020412	42797	44327	38	0
CP020412	CP020412	44415	45267	39	1
CP020412	CP020412	45301	46870	40	1
CP020412	CP020412	46866	47853	41	1
CP020412	CP020412	47849	49265	42	1
CP020412	CP020412	51017	51716	45	0
CP020412	CP020412	52247	53618	46	1
CP020412	CP020412	53617	54613	47	1
CP020412	CP020412	54677	55001	48	1
CP020412	CP020412	55053	55980	49	1
CP020412	CP020412	56005	56416	50	1
CP020412	CP020412	56390	57164	51	0
CP020412	CP020412	57170	57701	52	0
CP020412	CP020412	57697	58915	53	0
CP020412	CP020412	58901	59669	54	0
CP020412	CP020412	59672	60911	55	0
CP020412	CP020412	61508	62447	57	0
CP020412	CP020412	110054	110936	113	0
CP020412	CP020412	110932	112231	114	0
CP020412	CP020412	112730	113657	115	1
CP020412	CP020412	113852	114980	116	1
CP020412	CP020412	114980	115718	117	1
CP020412	CP020412	115733	116636	118	1
CP020412	CP020412	116639	117239	119	1
CP020412	CP020412	117363	117891	120	1
CP020412	CP020412	117887	118844	121	1
CP020412	CP020412	119083	120034	122	1
CP020412	CP020412	120020	120902	123	1
CP020412	CP020412	120981	121251	124	0
CP020412	CP020412	121599	121914	125	0
CP020412	CP020412	121916	122807	126	0
CP020412	CP020412	124864	125188	128	1
CP020412	CP020412	125252	125693	129	1
CP020412	CP020412	125746	126907	130	1
CP020412	CP020412	127065	128055	131	1
CP020412	CP020412	128250	129753	132	0
CP020412	CP020412	129792	130611	133	0
CP020412	CP020412	130750	131707	134	1
CP020412	CP020412	131690	132704	135	1
CP020412	CP020412	133315	134308	137	0
CP020412	CP020412	134320	135058	138	0
CP020412	CP020412	135135	136089	139	1
CP020412	CP020412	136081	137464	140	1
CP020412	CP020412	137590	138631	141	1
CP020412	CP020412	138616	139993	142	0
CP020412	CP020412	140292	140994	143	1
CP020412	CP020412	141090	142353	144	1
CP020412	CP020412	142641	142881	145	1
CP020412	CP020412	143314	143821	146	0
CP020412	CP020412	143953	145651	147	0
CP020412	CP020412	147695	148070	149	1
CP020412	CP020412	148167	149511	150	0
CP020412	CP020412	151220	152591	152	0
CP020412	CP020412	152945	155324	154	1
CP020412	CP020412	155482	156946	155	1
CP020412	CP020412	156938	157781	156	1
CP020412	CP020412	157777	158869	157	1
CP020412	CP020412	158843	160253	158	1
CP020412	CP020412	160464	160794	159	1
CP020412	CP020412	160966	162004	160	1
CP020412	CP020412	162083	162887	161	1
CP020412	CP020412	162886	163366	162	1
CP020412	CP020412	163498	164050	163	0
CP020412	CP020412	164480	165149	165	1
CP020412	CP020412	165423	166680	166	1
CP020412	CP020412	166929	167253	167	1
CP020412	CP020412	167282	169547	168	1
CP020412	CP020412	169547	170336	169	1
CP020412	CP020412	170332	171526	170	1
CP020412	CP020412	171689	172511	171	0
CP020412	CP020412	172516	172867	172	0
CP020412	CP020412	172913	173534	173	0
CP020412	CP020412	173537	174866	174	0
CP020412	CP020412	175818	177132	176	1
CP020412	CP020412	177207	178041	177	0
CP020412	CP020412	178688	179468	179	0
CP020412	CP020412	179460	180495	180	0
CP020412	CP020412	180484	181051	181	0
CP020412	CP020412	181270	181996	182	0
CP020412	CP020412	181992	182535	183	0
CP020412	CP020412	182515	183088	184	0
CP020412	CP020412	183084	183612	185	0
CP020412	CP020412	183611	184574	186	0
CP020412	CP020412	184707	185505	187	1
CP020412	CP020412	185497	186280	188	1
CP020412	CP020412	186280	186757	189	1
CP020412	CP020412	186768	187380	190	1
CP020412	CP020412	187382	187664	191	1
CP020412	CP020412	187867	188113	192	1
CP020412	CP020412	188105	189374	193	1
CP020412	CP020412	189370	190129	194	1
CP020412	CP020412	190337	190931	195	1
CP020412	CP020412	191009	192416	196	1
CP020412	CP020412	193127	194066	198	0
CP020412	CP020412	194514	195264	199	1
CP020412	CP020412	195486	196068	200	0
CP020412	CP020412	197035	197650	201	0
CP020412	CP020412	199074	199734	203	1
CP020412	CP020412	199860	201987	204	0
CP020412	CP020412	202290	202962	205	0
CP020412	CP020412	204691	206110	208	1
CP020412	CP020412	206106	206991	209	1
CP020412	CP020412	207010	207451	210	1
CP020412	CP020412	207721	209407	211	0
CP020412	CP020412	210778	211159	213	0
CP020412	CP020412	211318	211558	214	0
CP020412	CP020412	211985	212936	215	1
CP020412	CP020412	213065	214430	216	0
CP020412	CP020412	214485	215688	217	0
CP020412	CP020412	216133	216565	218	0
CP020412	CP020412	216856	217507	219	1
CP020412	CP020412	218055	218892	220	1
CP020412	CP020412	219222	219897	221	0
CP020412	CP020412	223416	223683	225	1
CP020412	CP020412	223679	223985	226	1
CP020412	CP020412	224326	225538	227	0
CP020412	CP020412	226065	227883	229	1
CP020412	CP020412	228636	229530	230	1
CP020412	CP020412	229581	230901	231	0
CP020412	CP020412	231440	231767	232	0
CP020412	CP020412	232222	232762	233	0
CP020412	CP020412	237487	238435	239	1
CP020412	CP020412	238685	239303	240	1
CP020412	CP020412	239299	239977	241	1
CP020412	CP020412	240047	240788	242	1
CP020412	CP020412	240949	241381	244	1
CP020412	CP020412	241377	243327	245	1
CP020412	CP020412	243323	243857	246	1
CP020412	CP020412	243856	244270	247	1
CP020412	CP020412	244325	245009	248	1
CP020412	CP020412	245142	245592	249	1
CP020412	CP020412	245738	246719	250	1
CP020412	CP020412	246770	249566	251	1
CP020412	CP020412	249562	250027	252	1
CP020412	CP020412	250207	251620	253	0
CP020412	CP020412	251793	252702	254	1
CP020412	CP020412	252943	253501	255	0
CP020412	CP020412	254122	255889	256	0
CP020412	CP020412	255985	259120	257	0
CP020412	CP020412	259404	260289	258	1
CP020412	CP020412	260281	260971	259	1
CP020412	CP020412	261069	261816	260	1
CP020412	CP020412	261802	263611	261	1
CP020412	CP020412	263603	264572	262	1
CP020412	CP020412	267653	268328	264	0
CP020412	CP020412	268711	269521	265	1
CP020412	CP020412	269577	271020	266	1
CP020412	CP020412	271228	274696	267	0
CP020412	CP020412	276667	277279	273	0
CP020412	CP020412	277838	279065	274	0
CP020412	CP020412	279068	280247	275	0
CP020412	CP020412	280246	281143	276	0
CP020412	CP020412	281273	283289	277	1
CP020412	CP020412	283319	285479	278	1
CP020412	CP020412	285485	286463	279	1
CP020412	CP020412	286719	288060	280	1
CP020412	CP020412	290488	291262	282	0
CP020412	CP020412	291507	291777	283	1
CP020412	CP020412	291751	292000	284	0
CP020412	CP020412	293178	294075	288	0
CP020412	CP020412	294224	294443	289	1
CP020412	CP020412	297318	297720	293	1
CP020412	CP020412	300114	301305	296	0
CP020412	CP020412	301436	301871	297	1
CP020412	CP020412	302082	302457	298	1
CP020412	CP020412	302453	303176	299	1
CP020412	CP020412	303453	305544	300	1
CP020412	CP020412	306948	307518	303	0
CP020412	CP020412	307581	308034	304	0
CP020412	CP020412	308507	308957	305	0
CP020412	CP020412	309536	309821	307	0
CP020412	CP020412	313528	313957	309	0
CP020412	CP020412	314191	314884	310	1
CP020412	CP020412	314954	316931	311	0
CP020412	CP020412	317479	317680	312	0
CP020412	CP020412	317713	319483	313	0
CP020412	CP020412	319816	320989	314	1
CP020412	CP020412	321182	321470	315	1
CP020412	CP020412	321632	321842	316	0
CP020412	CP020412	321851	325166	317	0
CP020412	CP020412	325728	327861	318	1
CP020412	CP020412	332950	333244	320	0
CP020412	CP020412	333340	333748	321	0
CP020412	CP020412	335187	335607	323	0
CP020412	CP020412	436473	437439	416	1
CP020412	CP020412	437849	439169	417	1
CP020412	CP020412	439161	441180	418	1
CP020412	CP020412	441296	442184	419	1
CP020412	CP020412	442226	443138	420	0
CP020412	CP020412	443624	443963	422	1
CP020412	CP020412	443977	444205	423	1
CP020412	CP020412	444252	445122	424	1
CP020412	CP020412	445134	445584	425	1
CP020412	CP020412	445850	446339	426	0
CP020412	CP020412	446342	446831	427	0
CP020412	CP020412	446909	447671	428	0
CP020412	CP020412	447886	449260	429	1
CP020412	CP020412	449435	454313	430	1
CP020412	CP020412	454620	455892	431	0
CP020412	CP020412	456184	458785	432	1
CP020412	CP020412	458804	459857	433	1
CP020412	CP020412	459853	461173	434	1
CP020412	CP020412	461162	461852	435	1
CP020412	CP020412	461917	463597	436	1
CP020412	CP020412	463926	464217	437	1
CP020412	CP020412	464258	465428	438	1
CP020412	CP020412	465449	466565	439	1
CP020412	CP020412	466566	467259	440	1
CP020412	CP020412	468125	468371	441	0
CP020412	CP020412	468606	468888	442	0
CP020412	CP020412	469403	472043	443	1
CP020412	CP020412	472157	472604	444	1
CP020412	CP020412	472650	473187	445	1
CP020412	CP020412	473183	474026	446	1
CP020412	CP020412	474477	474864	447	0
CP020412	CP020412	474995	475760	448	0
CP020412	CP020412	475756	476596	449	0
CP020412	CP020412	476613	477009	450	0
CP020412	CP020412	477043	477856	451	0
CP020412	CP020412	478018	479389	452	0
CP020412	CP020412	479381	480062	453	0
CP020412	CP020412	480067	480919	454	0
CP020412	CP020412	480890	481367	455	0
CP020412	CP020412	481363	482044	456	0
CP020412	CP020412	482331	483171	457	1
CP020412	CP020412	483167	483788	458	1
CP020412	CP020412	483944	485159	459	1
CP020412	CP020412	485314	486109	460	1
CP020412	CP020412	486113	486686	461	1
CP020412	CP020412	486682	487423	462	1
CP020412	CP020412	487673	488468	463	0
CP020412	CP020412	488486	489086	464	0
CP020412	CP020412	489248	491294	465	0
CP020412	CP020412	491300	491903	466	0
CP020412	CP020412	491902	492166	467	0
CP020412	CP020412	492178	493414	468	0
CP020412	CP020412	493585	494422	469	1
CP020412	CP020412	494635	495808	470	1
CP020412	CP020412	495811	496561	471	1
CP020412	CP020412	496579	496969	472	1
CP020412	CP020412	496990	499654	473	1
CP020412	CP020412	499769	501395	474	1
CP020412	CP020412	501486	502926	475	1
CP020412	CP020412	503005	503470	476	1
CP020412	CP020412	504101	505436	477	1
CP020412	CP020412	505441	507646	478	1
CP020412	CP020412	507752	508334	479	0
CP020412	CP020412	508489	509329	480	1
CP020412	CP020412	509276	510083	481	1
CP020412	CP020412	510699	512013	482	0
CP020412	CP020412	512005	512278	483	0
CP020412	CP020412	513666	514689	485	1
CP020412	CP020412	514742	515108	486	0
CP020412	CP020412	515166	516372	487	1
CP020412	CP020412	516362	517172	488	1
CP020412	CP020412	517161	518916	489	1
CP020412	CP020412	519141	519867	490	0
CP020412	CP020412	520238	522047	491	0
CP020412	CP020412	522154	524668	492	0
CP020412	CP020412	525020	525971	493	1
CP020412	CP020412	526056	528747	494	1
CP020412	CP020412	528743	529139	495	1
CP020412	CP020412	529561	530680	496	1
CP020412	CP020412	531286	531724	498	0
CP020412	CP020412	531720	533313	499	0
CP020412	CP020412	533315	534638	500	0
CP020412	CP020412	534723	535671	501	1
CP020412	CP020412	535671	536811	502	1
CP020412	CP020412	536791	537517	503	1
CP020412	CP020412	537513	538167	504	1
CP020412	CP020412	538396	539047	505	1
CP020412	CP020412	539172	540816	506	1
CP020412	CP020412	540916	541261	507	0
CP020412	CP020412	541426	541690	508	1
CP020412	CP020412	541781	542372	509	1
CP020412	CP020412	542376	542910	510	1
CP020412	CP020412	543346	543778	511	0
CP020412	CP020412	543790	545452	512	0
CP020412	CP020412	545699	546461	513	1
CP020412	CP020412	546536	547415	514	1
CP020412	CP020412	547411	548152	515	1
CP020412	CP020412	548144	548702	516	1
CP020412	CP020412	548961	549960	517	1
CP020412	CP020412	551706	552633	519	0
CP020412	CP020412	553442	554435	521	1
CP020412	CP020412	554519	555236	522	0
CP020412	CP020412	555237	556590	523	0
CP020412	CP020412	556652	558140	524	0
CP020412	CP020412	558141	559173	525	0
CP020412	CP020412	559169	560393	526	0
CP020412	CP020412	560692	562042	527	0
CP020412	CP020412	562180	564070	528	0
CP020412	CP020412	564115	564871	529	1
CP020412	CP020412	564863	565559	530	1
CP020412	CP020412	565589	566036	531	0
CP020412	CP020412	566259	566625	532	0
CP020412	CP020412	568261	571408	535	1
CP020412	CP020412	572393	573764	536	0
CP020412	CP020412	576750	577389	538	0
CP020412	CP020412	577602	578448	539	1
CP020412	CP020412	579213	579927	541	1
CP020412	CP020412	580977	581877	543	1
CP020412	CP020412	581916	583035	544	1
CP020412	CP020412	583173	583464	545	1
CP020412	CP020412	583460	584090	546	1
CP020412	CP020412	584116	585898	547	1
CP020412	CP020412	588879	589572	549	1
CP020412	CP020412	590864	592007	551	1
CP020412	CP020412	592453	593251	552	0
CP020412	CP020412	593423	595034	553	1
CP020412	CP020412	598111	598972	557	1
CP020412	CP020412	599408	600038	558	1
CP020412	CP020412	600260	600461	559	0
CP020412	CP020412	600763	604315	561	0
CP020412	CP020412	605654	605987	563	0
CP020412	CP020412	606098	606863	564	1
CP020412	CP020412	606884	608276	565	0
CP020412	CP020412	608339	608783	566	0
CP020412	CP020412	608939	611018	567	0
CP020412	CP020412	611320	612505	568	0
CP020412	CP020412	612697	614434	569	1
CP020412	CP020412	614443	615643	570	1
CP020412	CP020412	615658	616552	571	1
CP020412	CP020412	616650	617706	572	1
CP020412	CP020412	618221	619226	573	1
CP020412	CP020412	619222	621154	574	1
CP020412	CP020412	621499	623293	575	1
CP020412	CP020412	623316	623529	576	0
CP020412	CP020412	625727	626912	580	0
CP020412	CP020412	626975	627578	581	0
CP020412	CP020412	627593	628907	582	0
CP020412	CP020412	629186	629624	583	0
CP020412	CP020412	630101	632861	585	0
CP020412	CP020412	633278	635579	586	1
CP020412	CP020412	635882	638261	587	1
CP020412	CP020412	638500	638863	588	1
CP020412	CP020412	642103	642538	592	0
CP020412	CP020412	642772	642982	593	1
CP020412	CP020412	643166	643952	594	0
CP020412	CP020412	644011	645817	595	0
CP020412	CP020412	647480	648125	597	0
CP020412	CP020412	648261	649164	598	1
CP020412	CP020412	650258	650981	600	0
CP020412	CP020412	651326	652094	601	1
CP020412	CP020412	653143	653464	604	0
CP020412	CP020412	665355	665787	613	1
CP020412	CP020412	666052	666352	614	1
CP020412	CP020412	666341	666662	615	1
CP020412	CP020412	666948	667833	616	1
CP020412	CP020412	668129	669440	617	1
CP020412	CP020412	669543	670209	618	0
CP020412	CP020412	671926	672697	619	0
CP020412	CP020412	672776	673676	620	0
CP020412	CP020412	673784	674546	621	1
CP020412	CP020412	674535	675846	622	1
CP020412	CP020412	675856	676468	623	1
CP020412	CP020412	677365	677677	625	1
CP020412	CP020412	677909	678692	626	0
CP020412	CP020412	678782	679199	627	1
CP020412	CP020412	679696	680899	629	0
CP020412	CP020412	681739	682843	631	1
CP020412	CP020412	682855	685162	632	0
CP020412	CP020412	685237	690979	633	1
CP020412	CP020412	691844	698552	634	1
CP020412	CP020412	699849	700359	637	1
CP020412	CP020412	700513	701221	638	1
CP020412	CP020412	703078	703453	640	1
CP020412	CP020412	703568	706238	641	1
CP020412	CP020412	710874	711435	646	0
CP020412	CP020412	711478	711805	647	0
CP020412	CP020412	712024	712606	648	1
CP020412	CP020412	712652	713390	649	0
CP020412	CP020412	713723	715451	650	1
CP020412	CP020412	715463	716684	651	1
CP020412	CP020412	716795	717656	652	1
CP020412	CP020412	717676	718432	653	1
CP020412	CP020412	718470	719682	654	1
CP020412	CP020412	719770	719974	655	0
CP020412	CP020412	720272	720722	656	1
CP020412	CP020412	720773	721328	657	1
CP020412	CP020412	721547	722462	658	1
CP020412	CP020412	722727	723522	659	1
CP020412	CP020412	723586	724444	660	0
CP020412	CP020412	725579	726680	661	1
CP020412	CP020412	727255	728725	663	0
CP020412	CP020412	728893	730858	664	0
CP020412	CP020412	731122	733585	665	1
CP020412	CP020412	733657	735565	666	1
CP020412	CP020412	735612	735984	667	0
CP020412	CP020412	736730	737714	669	1
CP020412	CP020412	737896	739699	670	1
CP020412	CP020412	741499	742789	672	1
CP020412	CP020412	743598	744120	674	1
CP020412	CP020412	744141	745551	675	0
CP020412	CP020412	745674	747255	676	0
CP020412	CP020412	747643	748087	677	0
CP020412	CP020412	748155	748743	678	0
CP020412	CP020412	748764	749217	679	0
CP020412	CP020412	749351	750167	680	1
CP020412	CP020412	750190	751669	681	0
CP020412	CP020412	752201	753653	682	0
CP020412	CP020412	753809	754928	683	0
CP020412	CP020412	754917	755802	684	0
CP020412	CP020412	755859	757869	685	0
CP020412	CP020412	757861	759391	686	0
CP020412	CP020412	759502	759808	687	1
CP020412	CP020412	759656	760943	688	0
CP020412	CP020412	761322	761751	690	0
CP020412	CP020412	761753	762482	691	0
CP020412	CP020412	762741	763950	692	1
CP020412	CP020412	763946	764357	693	1
CP020412	CP020412	764530	764947	694	1
CP020412	CP020412	766948	767176	698	1
CP020412	CP020412	767330	768293	699	0
CP020412	CP020412	768350	769169	700	0
CP020412	CP020412	769457	771629	701	0
CP020412	CP020412	771625	773806	702	0
CP020412	CP020412	773798	775076	703	0
CP020412	CP020412	775072	775522	704	0
CP020412	CP020412	775739	777140	705	0
CP020412	CP020412	777142	778297	706	0
CP020412	CP020412	778486	779161	707	0
CP020412	CP020412	779176	780454	708	0
CP020412	CP020412	780446	781031	709	0
CP020412	CP020412	781005	781818	710	0
CP020412	CP020412	781925	783056	711	0
CP020412	CP020412	783221	783647	712	0
CP020412	CP020412	783770	784658	713	0
CP020412	CP020412	784732	785356	714	1
CP020412	CP020412	785361	786273	715	0
CP020412	CP020412	786294	787014	716	0
CP020412	CP020412	787010	787709	717	0
CP020412	CP020412	787780	789493	718	1
CP020412	CP020412	789630	790134	719	0
CP020412	CP020412	790120	791443	720	0
CP020412	CP020412	791905	792979	721	1
CP020412	CP020412	792971	793946	722	1
CP020412	CP020412	793948	795061	723	1
CP020412	CP020412	795282	795600	724	0
CP020412	CP020412	795822	797244	725	0
CP020412	CP020412	797483	798302	726	0
CP020412	CP020412	798304	799564	727	0
CP020412	CP020412	799569	800544	728	0
CP020412	CP020412	800540	800999	729	0
CP020412	CP020412	801000	801675	730	0
CP020412	CP020412	801824	802214	731	0
CP020412	CP020412	802206	803223	732	0
CP020412	CP020412	804635	805610	734	0
CP020412	CP020412	805955	806615	735	0
CP020412	CP020412	806867	807422	736	0
CP020412	CP020412	807493	807901	737	0
CP020412	CP020412	807872	808118	738	0
CP020412	CP020412	808179	809190	739	1
CP020412	CP020412	809259	810735	740	0
CP020412	CP020412	810799	812323	741	1
CP020412	CP020412	812276	812645	742	0
CP020412	CP020412	812641	813310	743	0
CP020412	CP020412	813520	814141	744	0
CP020412	CP020412	814290	815076	745	1
CP020412	CP020412	815093	816287	746	0
CP020412	CP020412	816389	817655	747	1
CP020412	CP020412	817883	819212	748	0
CP020412	CP020412	819939	821037	749	0
CP020412	CP020412	821036	821822	750	0
CP020412	CP020412	821899	822235	751	0
CP020412	CP020412	822289	823204	752	0
CP020412	CP020412	823200	823839	753	0
CP020412	CP020412	823840	824785	754	0
CP020412	CP020412	824839	826078	755	0
CP020412	CP020412	826332	826581	756	0
CP020412	CP020412	826801	827548	757	0
CP020412	CP020412	827666	828605	758	0
CP020412	CP020412	828651	829605	759	0
CP020412	CP020412	829601	830630	760	0
CP020412	CP020412	830900	831320	762	0
CP020412	CP020412	831450	832536	763	1
CP020412	CP020412	832601	832988	764	1
CP020412	CP020412	833065	833536	765	0
CP020412	CP020412	833669	834098	766	1
CP020412	CP020412	834532	835819	768	1
CP020412	CP020412	835909	836611	769	0
CP020412	CP020412	836614	837049	770	0
CP020412	CP020412	837057	838587	771	0
CP020412	CP020412	838777	840442	772	0
CP020412	CP020412	840729	842172	773	1
CP020412	CP020412	842288	842618	774	1
CP020412	CP020412	842662	843097	775	1
CP020412	CP020412	843171	845037	776	1
CP020412	CP020412	845020	846139	777	1
CP020412	CP020412	846135	846687	778	0
CP020412	CP020412	846794	847757	779	1
CP020412	CP020412	847743	848901	780	1
CP020412	CP020412	849014	849314	781	1
CP020412	CP020412	849400	849973	782	1
CP020412	CP020412	854227	856102	785	0
CP020412	CP020412	856509	858069	786	1
CP020412	CP020412	858135	859038	787	0
CP020412	CP020412	859089	859869	788	0
CP020412	CP020412	859888	860440	789	0
CP020412	CP020412	860450	861860	790	0
CP020412	CP020412	861961	863164	791	1
CP020412	CP020412	863197	863701	792	1
CP020412	CP020412	863666	864185	793	1
CP020412	CP020412	864168	864543	794	1
CP020412	CP020412	864539	865178	795	1
CP020412	CP020412	865164	866133	796	1
CP020412	CP020412	866129	867260	797	0
CP020412	CP020412	867535	868894	798	0
CP020412	CP020412	868939	869722	799	1
CP020412	CP020412	869972	872798	800	1
CP020412	CP020412	872813	873914	801	1
CP020412	CP020412	874166	874997	802	1
CP020412	CP020412	875287	875770	803	1
CP020412	CP020412	875959	876250	804	1
CP020412	CP020412	876336	878115	805	0
CP020412	CP020412	878606	879530	806	0
CP020412	CP020412	889881	890478	813	0
CP020412	CP020412	891850	892660	816	1
CP020412	CP020412	892864	893914	817	1
CP020412	CP020412	894239	895202	818	0
CP020412	CP020412	895332	897108	819	0
CP020412	CP020412	897751	898051	821	0
CP020412	CP020412	898052	898349	822	0
CP020412	CP020412	898584	899652	823	1
CP020412	CP020412	899977	901228	824	1
CP020412	CP020412	901669	904759	825	0
CP020412	CP020412	904825	905743	826	1
CP020412	CP020412	906150	907326	827	1
CP020412	CP020412	908521	909820	829	1
CP020412	CP020412	909882	910674	830	1
CP020412	CP020412	910837	911659	831	0
CP020412	CP020412	911766	912606	832	0
CP020412	CP020412	912692	914105	833	0
CP020412	CP020412	914970	915354	834	1
CP020412	CP020412	915559	917767	835	0
CP020412	CP020412	917934	918837	836	0
CP020412	CP020412	921101	922211	839	1
CP020412	CP020412	922441	923596	840	1
CP020412	CP020412	924409	925159	842	0
CP020412	CP020412	925393	926953	843	1
CP020412	CP020412	930738	931587	846	1
CP020412	CP020412	931657	932170	847	0
CP020412	CP020412	932308	933619	848	0
CP020412	CP020412	933664	933970	849	0
CP020412	CP020412	934110	935079	850	1
CP020412	CP020412	935132	935489	851	0
CP020412	CP020412	940252	940531	855	0
CP020412	CP020412	940650	941400	856	0
CP020412	CP020412	941547	942150	857	1
CP020412	CP020412	942264	943845	858	0
CP020412	CP020412	944401	944986	859	1
CP020412	CP020412	945040	945793	860	0
CP020412	CP020412	945800	946559	861	0
CP020412	CP020412	946807	949231	862	1
CP020412	CP020412	949334	949778	863	0
CP020412	CP020412	950056	950455	865	0
CP020412	CP020412	950635	953980	866	0
CP020412	CP020412	953986	954841	867	0
CP020412	CP020412	954833	955838	868	0
CP020412	CP020412	955993	958855	869	0
CP020412	CP020412	959230	960313	870	0
CP020412	CP020412	960908	962291	871	0
CP020412	CP020412	962550	964869	872	1
CP020412	CP020412	965000	965375	873	1
CP020412	CP020412	966337	966562	875	0
CP020412	CP020412	969795	971370	882	0
CP020412	CP020412	971672	972614	883	0
CP020412	CP020412	972930	974658	884	1
CP020412	CP020412	975061	975688	885	0
CP020412	CP020412	975996	977457	886	1
CP020412	CP020412	977801	979265	887	1
CP020412	CP020412	979585	981232	888	1
CP020412	CP020412	981305	982556	889	1
CP020412	CP020412	982614	983712	890	1
CP020412	CP020412	983847	984696	891	1
CP020412	CP020412	985407	985824	892	0
CP020412	CP020412	986048	986936	893	1
CP020412	CP020412	987007	988252	894	0
CP020412	CP020412	988546	989071	895	0
CP020412	CP020412	989067	989811	896	0
CP020412	CP020412	989810	990128	897	0
CP020412	CP020412	990420	991530	898	1
CP020412	CP020412	991539	991881	899	1
CP020412	CP020412	994599	994887	901	1
CP020412	CP020412	994988	995657	902	1
CP020412	CP020412	996115	999562	903	0
CP020412	CP020412	1000312	1001170	905	1
CP020412	CP020412	1006530	1007022	907	1
CP020412	CP020412	1007154	1007832	908	1
CP020412	CP020412	1008005	1009223	909	0
CP020412	CP020412	1009724	1010990	910	1
CP020412	CP020412	1011878	1012949	911	1
CP020412	CP020412	1012948	1013530	912	1
CP020412	CP020412	1013546	1013810	913	1
CP020412	CP020412	1013806	1014967	914	1
CP020412	CP020412	1015190	1015529	915	0
CP020412	CP020412	1015736	1016831	916	0
CP020412	CP020412	1017020	1017779	917	1
CP020412	CP020412	1017846	1019142	918	0
CP020412	CP020412	1019450	1020296	919	1
CP020412	CP020412	1020299	1021178	920	1
CP020412	CP020412	1021213	1021888	921	0
CP020412	CP020412	1022002	1022932	922	1
CP020412	CP020412	1023085	1024405	923	0
CP020412	CP020412	1024521	1025367	924	0
CP020412	CP020412	1025569	1026400	925	0
CP020412	CP020412	1026552	1027815	926	1
CP020412	CP020412	1027880	1028669	927	0
CP020412	CP020412	1028988	1029204	928	0
CP020412	CP020412	1029426	1030059	929	1
CP020412	CP020412	1033313	1033610	933	1
CP020412	CP020412	1033606	1034488	934	1
CP020412	CP020412	1034492	1035788	935	1
CP020412	CP020412	1035788	1036865	936	1
CP020412	CP020412	1036889	1037948	937	1
CP020412	CP020412	1040127	1040751	941	1
CP020412	CP020412	1040890	1042063	942	0
CP020412	CP020412	1042391	1044269	944	1
CP020412	CP020412	1044284	1045205	945	1
CP020412	CP020412	1045725	1046499	946	0
CP020412	CP020412	1047199	1047739	947	1
CP020412	CP020412	1047901	1048354	948	0
CP020412	CP020412	1049759	1051634	950	0
CP020412	CP020412	1052815	1053094	951	0
CP020412	CP020412	1053225	1055667	952	0
CP020412	CP020412	1055840	1057115	953	0
CP020412	CP020412	1057510	1058149	954	0
CP020412	CP020412	1058153	1059494	955	0
CP020412	CP020412	1061637	1063488	957	1
CP020412	CP020412	1063533	1064217	958	0
CP020412	CP020412	1064206	1064599	959	0
CP020412	CP020412	1064671	1065427	960	0
CP020412	CP020412	1065451	1067257	961	0
CP020412	CP020412	1067380	1068403	962	1
CP020412	CP020412	1068405	1069542	963	1
CP020412	CP020412	1069538	1070021	964	1
CP020412	CP020412	1070240	1070759	966	0
CP020412	CP020412	1070944	1072270	967	1
CP020412	CP020412	1072993	1073290	968	1
CP020412	CP020412	1073276	1073888	969	1
CP020412	CP020412	1074254	1083068	970	1
CP020412	CP020412	1083260	1083980	971	1
CP020412	CP020412	1084016	1084448	972	1
CP020412	CP020412	1084451	1085216	973	0
CP020412	CP020412	1085233	1085662	974	0
CP020412	CP020412	1085665	1086088	975	0
CP020412	CP020412	1087860	1089471	978	0
CP020412	CP020412	1089457	1092556	979	0
CP020412	CP020412	1092552	1095783	980	0
CP020412	CP020412	1095784	1097020	981	0
CP020412	CP020412	1097211	1098372	982	1
CP020412	CP020412	1098379	1099798	983	1
CP020412	CP020412	1099790	1102043	984	1
CP020412	CP020412	1102657	1103530	985	0
CP020412	CP020412	1103634	1104114	986	1
CP020412	CP020412	1104129	1105923	987	1
CP020412	CP020412	1106072	1107263	989	1
CP020412	CP020412	1107513	1108428	990	0
CP020412	CP020412	1108725	1109859	991	1
CP020412	CP020412	1110171	1110708	992	0
CP020412	CP020412	1110781	1113028	993	1
CP020412	CP020412	1113138	1113498	994	1
CP020412	CP020412	1113588	1114245	995	1
CP020412	CP020412	1114499	1116104	996	0
CP020412	CP020412	1116255	1117998	997	0
CP020412	CP020412	1118073	1118676	998	0
CP020412	CP020412	1118734	1119718	999	0
CP020412	CP020412	1119857	1121132	1000	0
CP020412	CP020412	1121128	1122544	1001	0
CP020412	CP020412	1122675	1125408	1002	1
CP020412	CP020412	1125448	1126693	1003	1
CP020412	CP020412	1126985	1127420	1004	1
CP020412	CP020412	1127501	1127825	1005	1
CP020412	CP020412	1128155	1129556	1006	1
CP020412	CP020412	1129716	1130265	1007	0
CP020412	CP020412	1130744	1131395	1009	0
CP020412	CP020412	1131375	1133331	1010	0
CP020412	CP020412	1133324	1133654	1011	0
CP020412	CP020412	1133875	1136494	1012	1
CP020412	CP020412	1136542	1137100	1013	1
CP020412	CP020412	1137178	1137445	1014	1
CP020412	CP020412	1137713	1139927	1015	0
CP020412	CP020412	1140307	1141060	1016	1
CP020412	CP020412	1141378	1142914	1017	0
CP020412	CP020412	1144126	1145239	1019	1
CP020412	CP020412	1145286	1145976	1020	0
CP020412	CP020412	1146065	1148117	1021	0
CP020412	CP020412	1150120	1151014	1024	0
CP020412	CP020412	1152339	1152867	1027	0
CP020412	CP020412	1158782	1159835	1033	0
CP020412	CP020412	1165522	1165831	1040	1
CP020412	CP020412	1165893	1168167	1041	1
CP020412	CP020412	1173156	1173756	1044	1
CP020412	CP020412	1173934	1176289	1045	1
CP020412	CP020412	1176373	1177876	1046	0
CP020412	CP020412	1178132	1179230	1047	0
CP020412	CP020412	1179501	1180287	1048	0
CP020412	CP020412	1180420	1181701	1049	1
CP020412	CP020412	1181867	1182149	1050	1
CP020412	CP020412	1182341	1182620	1051	1
CP020412	CP020412	1183244	1185605	1052	1
CP020412	CP020412	1185604	1187092	1053	1
CP020412	CP020412	1187278	1188697	1054	1
CP020412	CP020412	1189627	1190149	1056	0
CP020412	CP020412	1190675	1191002	1058	0
CP020412	CP020412	1191171	1192632	1059	1
CP020412	CP020412	1192628	1193819	1060	1
CP020412	CP020412	1193818	1195342	1061	1
CP020412	CP020412	1195562	1196927	1062	0
CP020412	CP020412	1196938	1198606	1063	0
CP020412	CP020412	1198598	1199408	1064	0
CP020412	CP020412	1199404	1200604	1065	0
CP020412	CP020412	1200705	1201302	1066	0
CP020412	CP020412	1201329	1202118	1067	0
CP020412	CP020412	1202546	1203347	1068	1
CP020412	CP020412	1203365	1206038	1069	0
CP020412	CP020412	1206162	1207344	1070	1
CP020412	CP020412	1210230	1211091	1073	1
CP020412	CP020412	1211427	1212258	1075	1
CP020412	CP020412	1212257	1213022	1076	1
CP020412	CP020412	1213188	1214382	1077	0
CP020412	CP020412	1214728	1216108	1078	1
CP020412	CP020412	1216462	1217008	1079	1
CP020412	CP020412	1217016	1217694	1080	1
CP020412	CP020412	1217690	1219109	1081	1
CP020412	CP020412	1220270	1220867	1083	0
CP020412	CP020412	1220863	1221382	1084	0
CP020412	CP020412	1221381	1222125	1085	0
CP020412	CP020412	1222361	1223618	1086	1
CP020412	CP020412	1223742	1224159	1087	0
CP020412	CP020412	1224276	1225302	1088	0
CP020412	CP020412	1225459	1226194	1089	0
CP020412	CP020412	1226458	1227220	1090	0
CP020412	CP020412	1227222	1227603	1091	0
CP020412	CP020412	1227678	1229397	1092	1
CP020412	CP020412	1229466	1229841	1093	0
CP020412	CP020412	1230043	1231657	1094	1
CP020412	CP020412	1231856	1232888	1095	1
CP020412	CP020412	1233103	1233772	1096	0
CP020412	CP020412	1233953	1234709	1097	1
CP020412	CP020412	1235177	1236425	1098	1
CP020412	CP020412	1236582	1236969	1099	0
CP020412	CP020412	1236984	1239732	1100	0
CP020412	CP020412	1239762	1240269	1101	0
CP020412	CP020412	1240356	1240917	1102	0
CP020412	CP020412	1241423	1241897	1103	1
CP020412	CP020412	1242195	1243110	1104	1
CP020412	CP020412	1243255	1243687	1105	0
CP020412	CP020412	1243871	1244954	1106	0
CP020412	CP020412	1246360	1247854	1108	0
CP020412	CP020412	1247846	1248857	1109	0
CP020412	CP020412	1249140	1250496	1110	0
CP020412	CP020412	1250664	1251381	1111	0
CP020412	CP020412	1251391	1252261	1112	0
CP020412	CP020412	1252530	1252758	1113	0
CP020412	CP020412	1252832	1254119	1114	1
CP020412	CP020412	1254115	1254838	1115	1
CP020412	CP020412	1257037	1258147	1117	0
CP020412	CP020412	1258646	1259036	1119	0
CP020412	CP020412	1259137	1261720	1120	0
CP020412	CP020412	1262133	1262604	1121	0
CP020412	CP020412	1262596	1263640	1122	0
CP020412	CP020412	1263890	1264388	1123	0
CP020412	CP020412	1264714	1265434	1125	0
CP020412	CP020412	1265443	1266652	1126	0
CP020412	CP020412	1266666	1268055	1127	0
CP020412	CP020412	1268225	1269596	1128	0
CP020412	CP020412	1269781	1270498	1129	1
CP020412	CP020412	1270738	1271998	1130	0
CP020412	CP020412	1272117	1274700	1131	1
CP020412	CP020412	1274796	1276458	1132	1
CP020412	CP020412	1276454	1278638	1133	1
CP020412	CP020412	1278675	1279671	1134	1
CP020412	CP020412	1279889	1280279	1135	1
CP020412	CP020412	1280423	1281881	1136	0
CP020412	CP020412	1282153	1284715	1137	1
CP020412	CP020412	1284806	1288061	1138	1
CP020412	CP020412	1288275	1289349	1139	1
CP020412	CP020412	1289510	1290053	1140	1
CP020412	CP020412	1290437	1291064	1141	1
CP020412	CP020412	1291340	1291643	1142	0
CP020412	CP020412	1291675	1292011	1143	0
CP020412	CP020412	1292217	1296612	1144	1
CP020412	CP020412	1296688	1296910	1145	1
CP020412	CP020412	1297090	1297318	1146	1
CP020412	CP020412	1297676	1299050	1147	1
CP020412	CP020412	1301610	1301835	1149	0
CP020412	CP020412	1301979	1302882	1150	0
CP020412	CP020412	1302923	1304093	1151	1
CP020412	CP020412	1304347	1305574	1152	1
CP020412	CP020412	1305781	1306729	1153	0
CP020412	CP020412	1306731	1307703	1154	0
CP020412	CP020412	1307702	1309469	1155	0
CP020412	CP020412	1309632	1310928	1156	0
CP020412	CP020412	1310980	1311763	1157	0
CP020412	CP020412	1311841	1312846	1158	0
CP020412	CP020412	1312988	1313672	1159	0
CP020412	CP020412	1314142	1315303	1160	1
CP020412	CP020412	1315315	1316500	1161	1
CP020412	CP020412	1316709	1317024	1162	1
CP020412	CP020412	1317038	1318646	1163	1
CP020412	CP020412	1318659	1319442	1164	1
CP020412	CP020412	1319452	1321417	1165	1
CP020412	CP020412	1321441	1322350	1166	1
CP020412	CP020412	1322400	1324341	1167	1
CP020412	CP020412	1324739	1325765	1168	1
CP020412	CP020412	1325742	1326390	1169	1
CP020412	CP020412	1326411	1327191	1170	1
CP020412	CP020412	1327410	1328982	1171	1
CP020412	CP020412	1330027	1330468	1173	1
CP020412	CP020412	1331049	1332717	1175	0
CP020412	CP020412	1332900	1334271	1176	1
CP020412	CP020412	1335307	1336051	1178	0
CP020412	CP020412	1336047	1338117	1179	0
CP020412	CP020412	1338106	1339018	1180	0
CP020412	CP020412	1339119	1339908	1181	0
CP020412	CP020412	1340095	1342261	1182	0
CP020412	CP020412	1342641	1343604	1184	1
CP020412	CP020412	1343597	1344035	1185	1
CP020412	CP020412	1344158	1344920	1186	1
CP020412	CP020412	1345116	1346079	1187	0
CP020412	CP020412	1346078	1347374	1188	0
CP020412	CP020412	1347507	1347792	1189	1
CP020412	CP020412	1347772	1348117	1190	1
CP020412	CP020412	1348219	1348933	1191	0
CP020412	CP020412	1349235	1350855	1192	1
CP020412	CP020412	1351103	1351736	1193	1
CP020412	CP020412	1351753	1352542	1194	1
CP020412	CP020412	1352688	1354569	1195	0
CP020412	CP020412	1357723	1357969	1197	0
CP020412	CP020412	1358126	1358960	1198	0
CP020412	CP020412	1358956	1360594	1199	0
CP020412	CP020412	1360612	1361821	1200	0
CP020412	CP020412	1361817	1362891	1201	0
CP020412	CP020412	1363034	1364423	1202	1
CP020412	CP020412	1364610	1365096	1203	0
CP020412	CP020412	1365289	1367347	1204	1
CP020412	CP020412	1367478	1368213	1205	1
CP020412	CP020412	1368264	1368648	1206	0
CP020412	CP020412	1369089	1370280	1208	1
CP020412	CP020412	1370308	1371247	1209	1
CP020412	CP020412	1371258	1371534	1210	0
CP020412	CP020412	1371602	1372031	1211	1
CP020412	CP020412	1372172	1373261	1212	1
CP020412	CP020412	1373432	1373660	1213	1
CP020412	CP020412	1373760	1374540	1214	1
CP020412	CP020412	1374649	1375792	1215	1
CP020412	CP020412	1375859	1376297	1216	0
CP020412	CP020412	1376492	1377938	1217	0
CP020412	CP020412	1378281	1378965	1218	0
CP020412	CP020412	1379045	1379480	1219	0
CP020412	CP020412	1379713	1381471	1220	1
CP020412	CP020412	1381531	1383013	1221	1
CP020412	CP020412	1383302	1384367	1222	0
CP020412	CP020412	1384450	1385626	1223	0
CP020412	CP020412	1385922	1387245	1224	0
CP020412	CP020412	1387439	1389086	1225	0
CP020412	CP020412	1389346	1390315	1226	1
CP020412	CP020412	1390389	1390725	1227	0
CP020412	CP020412	1390946	1391198	1228	0
CP020412	CP020412	1391309	1391594	1229	1
CP020412	CP020412	1391696	1392419	1230	1
CP020412	CP020412	1392549	1393434	1231	0
CP020412	CP020412	1393644	1395066	1232	1
CP020412	CP020412	1395247	1396498	1233	0
CP020412	CP020412	1397046	1397928	1234	1
CP020412	CP020412	1398074	1398539	1235	0
CP020412	CP020412	1398828	1399185	1236	1
CP020412	CP020412	1399472	1400972	1237	1
CP020412	CP020412	1401103	1402330	1238	0
CP020412	CP020412	1402662	1403565	1239	0
CP020412	CP020412	1403578	1404295	1240	0
CP020412	CP020412	1408675	1410691	1243	0
CP020412	CP020412	1410823	1412431	1244	0
CP020412	CP020412	1415915	1416347	1246	0
CP020412	CP020412	1416655	1417822	1247	1
CP020412	CP020412	1422945	1423554	1252	1
CP020412	CP020412	1423592	1424117	1253	1
CP020412	CP020412	1424228	1425251	1254	0
CP020412	CP020412	1425977	1427111	1256	0
CP020412	CP020412	1428021	1428867	1258	0
CP020412	CP020412	1428859	1430155	1259	0
CP020412	CP020412	1430155	1431793	1260	0
CP020412	CP020412	1431871	1441720	1261	1
CP020412	CP020412	1441719	1449048	1262	1
CP020412	CP020412	1449047	1450196	1263	1
CP020412	CP020412	1450785	1451673	1264	0
CP020412	CP020412	1451954	1456661	1265	1
CP020412	CP020412	1456671	1456953	1266	1
CP020412	CP020412	1459324	1459897	1270	1
CP020412	CP020412	1466168	1466969	1271	0
CP020412	CP020412	1467371	1469060	1272	1
CP020412	CP020412	1469827	1470613	1273	0
CP020412	CP020412	1472218	1472644	1275	0
CP020412	CP020412	1473590	1476281	1277	0
CP020412	CP020412	1479130	1480000	1280	0
CP020412	CP020412	1503379	1504861	1299	1
CP020412	CP020412	1505683	1506019	1301	0
CP020412	CP020412	1506048	1507923	1302	0
CP020412	CP020412	1508301	1509084	1303	0
CP020412	CP020412	1509433	1510705	1304	1
CP020412	CP020412	1510816	1511734	1305	0
CP020412	CP020412	1511747	1513604	1306	0
CP020412	CP020412	1513625	1513961	1307	0
CP020412	CP020412	1514119	1515595	1308	1
CP020412	CP020412	1515636	1516713	1309	0
CP020412	CP020412	1516912	1518034	1310	1
CP020412	CP020412	1518030	1519119	1311	1
CP020412	CP020412	1519115	1520108	1312	1
CP020412	CP020412	1520328	1521372	1313	1
CP020412	CP020412	1521519	1522803	1314	0
CP020412	CP020412	1522802	1523588	1315	0
CP020412	CP020412	1523591	1523792	1316	0
CP020412	CP020412	1523788	1524853	1317	0
CP020412	CP020412	1524860	1525805	1318	0
CP020412	CP020412	1527069	1527513	1320	1
CP020412	CP020412	1535714	1536548	1324	0
CP020412	CP020412	1536563	1537577	1325	0
CP020412	CP020412	1537679	1538483	1326	0
CP020412	CP020412	1538736	1539147	1327	0
CP020412	CP020412	1539147	1541010	1328	0
CP020412	CP020412	1541120	1541504	1329	0
CP020412	CP020412	1541503	1543654	1330	0
CP020412	CP020412	1543854	1544058	1331	0
CP020412	CP020412	1544090	1544717	1332	0
CP020412	CP020412	1544725	1545592	1333	0
CP020412	CP020412	1545738	1546446	1334	1
CP020412	CP020412	1551878	1553351	1338	1
CP020412	CP020412	1553449	1554484	1339	0
CP020412	CP020412	1554599	1555301	1340	1
CP020412	CP020412	1555421	1555997	1341	1
CP020412	CP020412	1556043	1556664	1342	1
CP020412	CP020412	1556920	1557202	1343	1
CP020412	CP020412	1557526	1557739	1344	1
CP020412	CP020412	1558154	1559201	1345	0
CP020412	CP020412	1559203	1559980	1346	0
CP020412	CP020412	1559998	1561153	1347	0
CP020412	CP020412	1561222	1561777	1348	1
CP020412	CP020412	1561845	1563660	1349	1
CP020412	CP020412	1565003	1566017	1351	0
CP020412	CP020412	1566132	1567008	1352	1
CP020412	CP020412	1567033	1568485	1353	1
CP020412	CP020412	1568637	1569468	1354	1
CP020412	CP020412	1570883	1572317	1357	0
CP020412	CP020412	1572319	1573423	1358	0
CP020412	CP020412	1573409	1573937	1359	0
CP020412	CP020412	1574272	1576378	1360	0
CP020412	CP020412	1576386	1576893	1361	0
CP020412	CP020412	1576889	1577489	1362	0
CP020412	CP020412	1577485	1578049	1363	0
CP020412	CP020412	1579354	1580785	1365	1
CP020412	CP020412	1580995	1583362	1366	1
CP020412	CP020412	1583387	1584368	1367	1
CP020412	CP020412	1584397	1585894	1368	1
CP020412	CP020412	1585952	1587074	1369	0
CP020412	CP020412	1587086	1588025	1370	0
CP020412	CP020412	1588037	1588787	1371	0
CP020412	CP020412	1588967	1590251	1372	0
CP020412	CP020412	1590286	1590958	1373	0
CP020412	CP020412	1590971	1592840	1374	0
CP020412	CP020412	1593087	1595940	1375	0
CP020412	CP020412	1595962	1596451	1376	0
CP020412	CP020412	1596795	1597455	1377	1
CP020412	CP020412	1597451	1598522	1378	1
CP020412	CP020412	1599124	1600576	1380	0
CP020412	CP020412	1600834	1602502	1381	0
CP020412	CP020412	1602556	1602901	1382	0
CP020412	CP020412	1602897	1603824	1383	0
CP020412	CP020412	1603835	1604294	1384	0
CP020412	CP020412	1604637	1605405	1385	0
CP020412	CP020412	1606321	1606690	1387	0
CP020412	CP020412	1607053	1607344	1388	1
CP020412	CP020412	1607633	1608377	1389	0
CP020412	CP020412	1608472	1609018	1390	0
CP020412	CP020412	1609248	1610328	1391	0
CP020412	CP020412	1610581	1611238	1392	0
CP020412	CP020412	1611562	1612636	1393	1
CP020412	CP020412	1612819	1613146	1394	0
CP020412	CP020412	1613142	1613652	1395	0
CP020412	CP020412	1613848	1615003	1396	1
CP020412	CP020412	1615158	1615980	1397	1
CP020412	CP020412	1615981	1617151	1398	1
CP020412	CP020412	1617472	1617772	1399	1
CP020412	CP020412	1617833	1618280	1400	0
CP020412	CP020412	1618427	1619507	1401	0
CP020412	CP020412	1619508	1620891	1402	0
CP020412	CP020412	1621015	1621453	1403	0
CP020412	CP020412	1621586	1624862	1404	0
CP020412	CP020412	1625118	1626726	1405	1
CP020412	CP020412	1626813	1628223	1406	0
CP020412	CP020412	1628644	1629286	1407	1
CP020412	CP020412	1629549	1630629	1408	0
CP020412	CP020412	1630628	1631111	1409	0
CP020412	CP020412	1631177	1632128	1410	0
CP020412	CP020412	1632120	1632564	1411	0
CP020412	CP020412	1632703	1633156	1412	0
CP020412	CP020412	1633158	1634412	1413	0
CP020412	CP020412	1634433	1634742	1414	0
CP020412	CP020412	1634850	1635072	1415	0
CP020412	CP020412	1635154	1635604	1416	0
CP020412	CP020412	1635814	1637086	1417	1
CP020412	CP020412	1637135	1640222	1418	1
CP020412	CP020412	1640496	1643262	1419	1
CP020412	CP020412	1643617	1645612	1420	0
CP020412	CP020412	1645611	1646295	1421	0
CP020412	CP020412	1646299	1647529	1422	0
CP020412	CP020412	1647528	1648290	1423	0
CP020412	CP020412	1648539	1649499	1424	1
CP020412	CP020412	1649511	1650282	1425	1
CP020412	CP020412	1650615	1651212	1426	0
CP020412	CP020412	1651239	1652913	1427	0
CP020412	CP020412	1652970	1653993	1428	0
CP020412	CP020412	1654166	1655351	1429	0
CP020412	CP020412	1655757	1656411	1430	1
CP020412	CP020412	1656423	1657797	1431	1
CP020412	CP020412	1657834	1658677	1432	1
CP020412	CP020412	1658983	1661293	1433	1
CP020412	CP020412	1661452	1663162	1434	1
CP020412	CP020412	1663198	1665364	1435	0
CP020412	CP020412	1665563	1666355	1436	0
CP020412	CP020412	1666351	1666780	1437	0
CP020412	CP020412	1667072	1667486	1438	1
CP020412	CP020412	1667698	1668598	1440	1
CP020412	CP020412	1668785	1669439	1441	0
CP020412	CP020412	1669639	1672123	1442	0
CP020412	CP020412	1672404	1673454	1443	1
CP020412	CP020412	1673638	1677001	1444	1
CP020412	CP020412	1677159	1678095	1445	0
CP020412	CP020412	1678567	1678771	1446	1
CP020412	CP020412	1678908	1680000	1447	1
CP020412	CP020412	1680072	1681137	1448	0
CP020412	CP020412	1681274	1682267	1449	1
CP020412	CP020412	1682422	1683160	1450	0
CP020412	CP020412	1683776	1684370	1452	1
CP020412	CP020412	1684484	1685900	1453	1
CP020412	CP020412	1685966	1686437	1454	0
CP020412	CP020412	1686480	1686888	1455	0
CP020412	CP020412	1686981	1688250	1456	0
CP020412	CP020412	1688582	1690001	1457	1
CP020412	CP020412	1689984	1690602	1458	1
CP020412	CP020412	1690700	1691588	1459	0
CP020412	CP020412	1697122	1698214	1462	1
CP020412	CP020412	1698374	1698752	1463	0
CP020412	CP020412	1698861	1700097	1464	0
CP020412	CP020412	1700212	1700998	1465	1
CP020412	CP020412	1702729	1703935	1467	1
CP020412	CP020412	1703915	1705322	1468	1
CP020412	CP020412	1705581	1706457	1469	1
CP020412	CP020412	1706578	1706926	1470	1
CP020412	CP020412	1706987	1707623	1471	0
CP020412	CP020412	1708006	1708282	1472	0
CP020412	CP020412	1708354	1709029	1473	0
CP020412	CP020412	1710160	1711975	1475	0
CP020412	CP020412	1712172	1714056	1476	1
CP020412	CP020412	1714303	1714708	1477	1
CP020412	CP020412	1714704	1715610	1478	1
CP020412	CP020412	1715621	1716698	1479	1
CP020412	CP020412	1716749	1717364	1480	1
CP020412	CP020412	1717400	1717841	1481	0
CP020412	CP020412	1718131	1718767	1483	1
CP020412	CP020412	1719023	1719806	1484	0
CP020412	CP020412	1719802	1720693	1485	0
CP020412	CP020412	1720731	1720983	1486	0
CP020412	CP020412	1721207	1722308	1487	1
CP020412	CP020412	1722297	1724091	1488	1
CP020412	CP020412	1724271	1726092	1489	1
CP020412	CP020412	1726095	1726764	1490	0
CP020412	CP020412	1726810	1727473	1491	0
CP020412	CP020412	1728907	1729810	1493	0
CP020412	CP020412	1729914	1730412	1494	0
CP020412	CP020412	1730785	1731388	1496	1
CP020412	CP020412	1732071	1732776	1498	0
CP020412	CP020412	1733904	1734477	1500	0
CP020412	CP020412	1734730	1735681	1501	1
CP020412	CP020412	1735876	1736239	1502	0
CP020412	CP020412	1737037	1738207	1503	1
CP020412	CP020412	1740207	1740642	1505	0
CP020412	CP020412	1740653	1741064	1506	0
CP020412	CP020412	1741065	1742028	1507	0
CP020412	CP020412	1742136	1742934	1508	0
CP020412	CP020412	1744950	1746246	1510	0
CP020412	CP020412	1746285	1746951	1511	0
CP020412	CP020412	1747195	1749322	1512	0
CP020412	CP020412	1749474	1750269	1513	1
CP020412	CP020412	1750246	1751446	1514	1
CP020412	CP020412	1751539	1752415	1515	1
CP020412	CP020412	1752976	1753489	1517	0
CP020412	CP020412	1755900	1767309	1519	0
CP020412	CP020412	1767561	1768677	1520	1
CP020412	CP020412	1769000	1770389	1521	1
CP020412	CP020412	1770516	1770936	1522	1
CP020412	CP020412	1771514	1772258	1523	1
CP020412	CP020412	1773283	1773703	1525	1
CP020412	CP020412	1773756	1775187	1526	1
CP020412	CP020412	1775427	1775658	1527	1
CP020412	CP020412	1775794	1776511	1528	0
CP020412	CP020412	1776606	1779153	1529	0
CP020412	CP020412	1779277	1779724	1530	0
CP020412	CP020412	1779986	1782614	1531	1
CP020412	CP020412	1782699	1782963	1532	0
CP020412	CP020412	1783107	1783716	1533	1
CP020412	CP020412	1784959	1785217	1536	0
CP020412	CP020412	1785758	1787111	1537	1
CP020412	CP020412	1787323	1788487	1538	1
CP020412	CP020412	1790672	1790915	1541	0
CP020412	CP020412	1791108	1792467	1542	0
CP020412	CP020412	1792468	1793314	1543	0
CP020412	CP020412	1793298	1794201	1544	0
CP020412	CP020412	1794169	1795180	1545	0
CP020412	CP020412	1795426	1795747	1546	1
CP020412	CP020412	1795828	1797193	1547	1
CP020412	CP020412	1798090	1798336	1549	1
CP020412	CP020412	1798520	1800941	1550	1
CP020412	CP020412	1801096	1801516	1551	1
CP020412	CP020412	1801526	1802312	1552	1
CP020412	CP020412	1802497	1803865	1553	1
CP020412	CP020412	1804078	1805056	1554	0
CP020412	CP020412	1805198	1805669	1555	1
CP020412	CP020412	1805773	1806736	1556	0
CP020412	CP020412	1806978	1808664	1557	0
CP020412	CP020412	1810816	1811215	1560	1
CP020412	CP020412	1812805	1814050	1563	1
CP020412	CP020412	1814082	1815036	1564	0
CP020412	CP020412	1815202	1815751	1565	0
CP020412	CP020412	1816553	1817099	1567	0
CP020412	CP020412	1817419	1819096	1568	1
CP020412	CP020412	1820512	1821937	1570	1
CP020412	CP020412	1821974	1822958	1571	0
CP020412	CP020412	1823132	1824965	1572	1
CP020412	CP020412	1825012	1825468	1573	1
CP020412	CP020412	1835981	1836992	1584	1
CP020412	CP020412	1837043	1837643	1585	0
CP020412	CP020412	1838489	1839401	1586	0
CP020412	CP020412	1839673	1840468	1587	0
CP020412	CP020412	1854045	1854801	1601	0
CP020412	CP020412	1854839	1856153	1602	0
CP020412	CP020412	1856379	1857681	1603	1
CP020412	CP020412	1857783	1858800	1604	0
CP020412	CP020412	1859072	1859429	1605	0
CP020412	CP020412	1859721	1860879	1606	0
CP020412	CP020412	1860856	1863094	1607	0
CP020412	CP020412	1863632	1865912	1609	0
CP020412	CP020412	1866044	1866479	1610	0
CP020412	CP020412	1866482	1867556	1611	0
CP020412	CP020412	1867552	1868590	1612	0
CP020412	CP020412	1868677	1869190	1613	1
CP020412	CP020412	1869186	1870140	1614	1
CP020412	CP020412	1870126	1871503	1615	1
CP020412	CP020412	1871499	1872255	1616	1
CP020412	CP020412	1872331	1872826	1617	1
CP020412	CP020412	1873112	1874660	1618	1
CP020412	CP020412	1874692	1874920	1619	1
CP020412	CP020412	1875187	1876480	1620	0
CP020412	CP020412	1876490	1876706	1621	0
CP020412	CP020412	1876706	1877579	1622	0
CP020412	CP020412	1877811	1878078	1623	1
CP020412	CP020412	1878383	1879166	1624	1
CP020412	CP020412	1880112	1880544	1626	0
CP020412	CP020412	1880685	1882338	1627	0
CP020412	CP020412	1882363	1882654	1628	0
CP020412	CP020412	1884881	1887233	1630	1
CP020412	CP020412	1887519	1888830	1631	1
CP020412	CP020412	1891816	1892083	1633	0
CP020412	CP020412	1892311	1892998	1634	1
CP020412	CP020412	1893094	1894801	1635	1
CP020412	CP020412	1894940	1895144	1636	1
CP020412	CP020412	1895146	1896448	1637	0
CP020412	CP020412	1896444	1897164	1638	0
CP020412	CP020412	1897375	1898080	1639	0
CP020412	CP020412	1898216	1899290	1640	1
CP020412	CP020412	1899305	1899968	1641	1
CP020412	CP020412	1900159	1901212	1642	1
CP020412	CP020412	1901478	1902468	1643	1
CP020412	CP020412	1903921	1904479	1646	0
CP020412	CP020412	1904823	1906227	1647	1
CP020412	CP020412	1906340	1907093	1648	0
CP020412	CP020412	1907727	1908411	1649	0
CP020412	CP020412	1910040	1910460	1651	1
CP020412	CP020412	1910829	1911432	1652	0
CP020412	CP020412	1911477	1912140	1653	0
CP020412	CP020412	1912123	1913080	1654	0
CP020412	CP020412	1913332	1913995	1655	1
CP020412	CP020412	1914056	1915997	1656	1
CP020412	CP020412	1916105	1917152	1657	1
CP020412	CP020412	1917684	1919088	1659	0
CP020412	CP020412	1919084	1919849	1660	0
CP020412	CP020412	1920100	1921123	1661	0
CP020412	CP020412	1921185	1922244	1662	0
CP020412	CP020412	1922233	1923151	1663	0
CP020412	CP020412	1923319	1923856	1664	1
CP020412	CP020412	1923952	1924372	1665	1
CP020412	CP020412	1924376	1924631	1666	1
CP020412	CP020412	1924638	1925124	1667	1
CP020412	CP020412	1925281	1926271	1668	1
CP020412	CP020412	1926290	1926974	1669	1
CP020412	CP020412	1928102	1928459	1670	0
CP020412	CP020412	1933712	1935629	1673	0
CP020412	CP020412	1935687	1936800	1674	0
CP020412	CP020412	1937463	1938816	1676	0
CP020412	CP020412	1938991	1939210	1677	1
CP020412	CP020412	1939202	1940084	1678	1
CP020412	CP020412	1940306	1941098	1679	1
CP020412	CP020412	1941284	1942142	1680	0
CP020412	CP020412	1942179	1942884	1681	1
CP020412	CP020412	1942906	1943971	1682	0
CP020412	CP020412	1943982	1944270	1683	0
CP020412	CP020412	1945903	1946992	1685	1
CP020412	CP020412	1946984	1947791	1686	1
CP020412	CP020412	1947878	1948355	1687	1
CP020412	CP020412	1948644	1949874	1688	0
CP020412	CP020412	1949983	1950874	1689	1
CP020412	CP020412	1950937	1951975	1690	0
CP020412	CP020412	1951983	1952565	1691	0
CP020412	CP020412	1952740	1953292	1692	1
CP020412	CP020412	1953352	1956181	1693	0
CP020412	CP020412	1956421	1956868	1694	1
CP020412	CP020412	1956864	1957338	1695	1
CP020412	CP020412	1957566	1963101	1696	1
CP020412	CP020412	1963207	1966279	1697	0
CP020412	CP020412	1966296	1967448	1698	0
CP020412	CP020412	1967444	1968932	1699	0
CP020412	CP020412	1969179	1970166	1700	1
CP020412	CP020412	1970167	1971151	1701	1
CP020412	CP020412	1971147	1971993	1702	1
CP020412	CP020412	1971992	1973279	1703	1
CP020412	CP020412	1973636	1975046	1705	1
CP020412	CP020412	1975049	1976252	1706	1
CP020412	CP020412	1977862	1978246	1708	1
CP020412	CP020412	1978331	1979771	1709	0
CP020412	CP020412	1979767	1980913	1710	0
CP020412	CP020412	1980905	1984073	1711	0
CP020412	CP020412	1984404	1985169	1712	0
CP020412	CP020412	1985354	1986767	1713	1
CP020412	CP020412	1986930	1987347	1714	0
CP020412	CP020412	1987445	1987811	1715	1
CP020412	CP020412	1988053	1988341	1716	0
CP020412	CP020412	1988327	1988762	1717	0
CP020412	CP020412	1988761	1989415	1718	0
CP020412	CP020412	1989759	1990590	1719	1
CP020412	CP020412	1990824	1993089	1720	1
CP020412	CP020412	1993108	1993957	1721	0
CP020412	CP020412	1993949	1995221	1722	0
CP020412	CP020412	1995217	1996516	1723	0
CP020412	CP020412	1996518	1997415	1724	0
CP020412	CP020412	1997462	1997876	1725	0
CP020412	CP020412	1997963	1998719	1726	0
CP020412	CP020412	1998920	2000288	1727	1
CP020412	CP020412	2000259	2000880	1728	0
CP020412	CP020412	2000899	2002006	1729	0
CP020412	CP020412	2003654	2004128	1731	1
CP020412	CP020412	2004511	2004775	1732	1
CP020412	CP020412	2004740	2005001	1733	1
CP020412	CP020412	2005729	2006113	1734	0
CP020412	CP020412	2006130	2007123	1735	0
CP020412	CP020412	2007141	2007762	1736	0
CP020412	CP020412	2007778	2008177	1737	0
CP020412	CP020412	2008198	2008555	1738	0
CP020412	CP020412	2008766	2010095	1739	0
CP020412	CP020412	2010097	2010532	1740	0
CP020412	CP020412	2010719	2011229	1742	0
CP020412	CP020412	2011238	2011598	1743	0
CP020412	CP020412	2011608	2012148	1744	0
CP020412	CP020412	2012165	2012561	1745	0
CP020412	CP020412	2012580	2012883	1746	0
CP020412	CP020412	2012893	2013445	1747	0
CP020412	CP020412	2013458	2013788	1748	0
CP020412	CP020412	2013801	2014167	1749	0
CP020412	CP020412	2014255	2014507	1750	0
CP020412	CP020412	2014702	2015116	1752	0
CP020412	CP020412	2015132	2015789	1753	0
CP020412	CP020412	2015791	2016127	1754	0
CP020412	CP020412	2016136	2016415	1755	0
CP020412	CP020412	2016433	2017261	1756	0
CP020412	CP020412	2017272	2017569	1757	0
CP020412	CP020412	2017565	2018171	1758	0
CP020412	CP020412	2018170	2018821	1759	0
CP020412	CP020412	2018854	2019172	1760	0
CP020412	CP020412	2020389	2022474	1762	0
CP020412	CP020412	2022488	2023016	1763	0
CP020412	CP020412	2023035	2023416	1764	0
CP020412	CP020412	2023528	2027779	1765	0
CP020412	CP020412	2027825	2031932	1766	0
CP020412	CP020412	2032023	2032398	1767	0
CP020412	CP020412	2032441	2032966	1768	0
CP020412	CP020412	2033137	2033833	1769	0
CP020412	CP020412	2033842	2034277	1770	0
CP020412	CP020412	2034400	2034946	1771	0
CP020412	CP020412	2034950	2035427	1772	0
CP020412	CP020412	2036823	2037045	1774	1
CP020412	CP020412	2042853	2043342	1775	0
CP020412	CP020412	2043341	2044313	1776	0
CP020412	CP020412	2044309	2045605	1777	0
CP020412	CP020412	2048413	2049397	1779	1
CP020412	CP020412	2049393	2050053	1780	1
CP020412	CP020412	2050124	2050946	1781	0
CP020412	CP020412	2051126	2053592	1782	0
CP020412	CP020412	2053667	2054294	1783	1
CP020412	CP020412	2054362	2054821	1784	1
CP020412	CP020412	2054859	2056944	1785	1
CP020412	CP020412	2056995	2057895	1786	0
CP020412	CP020412	2058124	2059108	1787	0
CP020412	CP020412	2059179	2059749	1788	1
CP020412	CP020412	2060027	2060276	1789	0
CP020412	CP020412	2060826	2061603	1790	0
CP020412	CP020412	2061814	2062450	1791	0
CP020412	CP020412	2062546	2064490	1792	1
CP020412	CP020412	2064585	2065521	1793	0
CP020412	CP020412	2066568	2067474	1795	1
CP020412	CP020412	2067487	2068567	1796	0
CP020412	CP020412	2068768	2069680	1797	0
CP020412	CP020412	2069890	2070223	1798	0
CP020412	CP020412	2070486	2071164	1799	1
CP020412	CP020412	2071410	2072244	1800	1
CP020412	CP020412	2072243	2073146	1801	1
CP020412	CP020412	2073142	2074303	1802	1
CP020412	CP020412	2074319	2075744	1803	1
CP020412	CP020412	2075789	2076314	1804	0
CP020412	CP020412	2076503	2077148	1805	1
CP020412	CP020412	2077185	2077608	1806	0
CP020412	CP020412	2077936	2078452	1807	1
CP020412	CP020412	2078573	2079161	1808	0
CP020412	CP020412	2079336	2081307	1809	1
CP020412	CP020412	2081316	2083881	1810	0
CP020412	CP020412	2083947	2085132	1811	0
CP020412	CP020412	2085223	2086867	1812	0
CP020412	CP020412	2087098	2088406	1813	0
CP020412	CP020412	2088776	2089466	1814	1
CP020412	CP020412	2089550	2091260	1815	0
CP020412	CP020412	2091315	2092236	1816	0
CP020412	CP020412	2092470	2092833	1817	1
CP020412	CP020412	2098055	2102762	1819	1
CP020412	CP020412	2107767	2108838	1821	0
CP020412	CP020412	2108834	2109770	1822	0
CP020412	CP020412	2110398	2110692	1823	0
CP020412	CP020412	2110806	2111205	1824	0
CP020412	CP020412	2111263	2112010	1825	0
CP020412	CP020412	2114291	2114543	1828	1
CP020412	CP020412	2114542	2115367	1829	1
CP020412	CP020412	2115488	2116220	1830	1
CP020412	CP020412	2120087	2121845	1834	0
CP020412	CP020412	2121825	2122341	1835	0
CP020412	CP020412	2122401	2123001	1836	1
CP020412	CP020412	2123436	2124384	1837	1
CP020412	CP020412	2124784	2125066	1838	0
CP020412	CP020412	2125246	2126758	1839	0
CP020412	CP020412	2126886	2128182	1840	0
CP020412	CP020412	2128531	2128921	1841	1
CP020412	CP020412	2129061	2129436	1842	0
CP020412	CP020412	2129739	2130387	1843	0
CP020412	CP020412	2130482	2131361	1844	0
CP020412	CP020412	2132737	2133967	1846	0
CP020412	CP020412	2134200	2137005	1847	0
CP020412	CP020412	2139747	2140095	1850	0
CP020412	CP020412	2140088	2140463	1851	0
CP020412	CP020412	2140793	2141414	1852	0
CP020412	CP020412	2141553	2141769	1853	0
CP020412	CP020412	2141749	2144002	1854	0
CP020412	CP020412	2143998	2144229	1855	0
CP020412	CP020412	2144441	2145542	1856	0
CP020412	CP020412	2145541	2146201	1857	0
CP020412	CP020412	2146487	2147276	1858	1
CP020412	CP020412	2147399	2148161	1859	1
CP020412	CP020412	2148172	2149573	1860	0
CP020412	CP020412	2149577	2150870	1861	0
CP020412	CP020412	2150985	2151960	1862	0
CP020412	CP020412	2152061	2155244	1863	0
CP020412	CP020412	2155428	2155893	1864	1
CP020412	CP020412	2160194	2160911	1867	0
CP020412	CP020412	2161164	2162043	1868	1
CP020412	CP020412	2162181	2163036	1869	0
CP020412	CP020412	2163082	2164012	1870	0
CP020412	CP020412	2164005	2164686	1871	0
CP020412	CP020412	2164642	2165695	1872	0
CP020412	CP020412	2165756	2167079	1873	1
CP020412	CP020412	2167075	2168380	1874	1
CP020412	CP020412	2168376	2168922	1875	1
CP020412	CP020412	2169108	2169582	1876	1
CP020412	CP020412	2170498	2171629	1878	1
CP020412	CP020412	2171746	2172601	1879	1
CP020412	CP020412	2172782	2174123	1880	0
CP020412	CP020412	2174142	2177286	1881	0
CP020412	CP020412	2177282	2177741	1882	0
CP020412	CP020412	2177835	2178291	1883	1
CP020412	CP020412	2178291	2179686	1884	1
CP020412	CP020412	2180139	2182665	1885	1
CP020412	CP020412	2182826	2183798	1886	0
CP020412	CP020412	2184366	2185311	1888	0
CP020412	CP020412	2185303	2186938	1889	0
CP020412	CP020412	2186928	2188368	1890	0
CP020412	CP020412	2188364	2188850	1891	0
CP020412	CP020412	2188846	2190325	1892	0
CP020412	CP020412	2190326	2190740	1893	0
CP020412	CP020412	2190744	2191365	1894	0
CP020412	CP020412	2191453	2192125	1895	0
CP020412	CP020412	2192124	2193336	1896	0
CP020412	CP020412	2193482	2194100	1897	0
CP020412	CP020412	2194294	2194726	1898	0
CP020412	CP020412	2194731	2195166	1899	0
CP020412	CP020412	2195303	2195621	1900	0
CP020412	CP020412	2195625	2195919	1901	0
CP020412	CP020412	2195921	2198303	1902	0
CP020412	CP020412	2198397	2199411	1903	0
CP020412	CP020412	2199532	2199892	1904	0
CP020412	CP020412	2199906	2200107	1905	0
CP020412	CP020412	2200128	2200512	1906	0
CP020412	CP020412	2200688	2202608	1907	0
CP020412	CP020412	2204318	2204801	1909	1
CP020412	CP020412	2205195	2205672	1910	1
CP020412	CP020412	2205731	2206361	1911	1
CP020412	CP020412	2206580	2207072	1912	0
CP020412	CP020412	2207207	2208368	1913	0
CP020412	CP020412	2208461	2209691	1914	1
CP020412	CP020412	2209814	2210321	1915	0
CP020412	CP020412	2210317	2210674	1916	0
CP020412	CP020412	2210851	2212288	1917	0
CP020412	CP020412	2212711	2213266	1918	1
CP020412	CP020412	2213307	2214240	1919	1
CP020412	CP020412	2214236	2214995	1920	1
CP020412	CP020412	2214997	2216128	1921	1
CP020412	CP020412	2216124	2217309	1922	1
CP020412	CP020412	2219353	2220055	1924	0
CP020412	CP020412	2220765	2221206	1926	0
CP020412	CP020412	2222991	2223636	1929	0
CP020412	CP020412	2223613	2224993	1930	0
CP020412	CP020412	2225167	2225938	1931	1
CP020412	CP020412	2226021	2226966	1932	0
CP020412	CP020412	2226962	2227622	1933	0
CP020412	CP020412	2227618	2228176	1934	0
CP020412	CP020412	2228165	2229398	1935	0
CP020412	CP020412	2229487	2230459	1936	1
CP020412	CP020412	2230618	2232535	1937	0
CP020412	CP020412	2410128	2411781	2084	1
CP020412	CP020412	2411827	2413081	2085	0
CP020412	CP020412	2413460	2415335	2086	1
CP020412	CP020412	2415331	2415958	2087	1
CP020412	CP020412	2415961	2416732	2088	1
CP020412	CP020412	2416742	2417627	2089	1
CP020412	CP020412	2417789	2419511	2090	0
CP020412	CP020412	2419536	2420292	2091	0
CP020412	CP020412	2420764	2421634	2092	0
CP020412	CP020412	2421660	2422194	2093	0
CP020412	CP020412	2422204	2423824	2094	0
CP020412	CP020412	2423820	2425068	2095	0
CP020412	CP020412	2425232	2426777	2096	0
CP020412	CP020412	2426907	2427540	2097	1
CP020412	CP020412	2427752	2428208	2098	1
CP020412	CP020412	2428454	2428673	2099	0
CP020412	CP020412	2428684	2429227	2100	0
CP020412	CP020412	2429425	2430178	2101	1
CP020412	CP020412	2430185	2430803	2102	1
CP020412	CP020412	2430789	2432442	2103	1
CP020412	CP020412	2432623	2432851	2105	1
CP020412	CP020412	2432908	2433478	2106	0
CP020412	CP020412	2433514	2434066	2107	0
CP020412	CP020412	2434230	2434722	2108	0
CP020412	CP020412	2434752	2435622	2109	0
CP020412	CP020412	2435628	2436600	2110	0
CP020412	CP020412	2436941	2438342	2111	0
CP020412	CP020412	2438430	2439333	2112	0
CP020412	CP020412	2439493	2440945	2113	1
CP020412	CP020412	2440966	2442154	2114	0
CP020412	CP020412	2442904	2444059	2116	0
CP020412	CP020412	2444055	2445624	2117	0
CP020412	CP020412	2445620	2446436	2118	0
CP020412	CP020412	2446428	2447769	2119	0
CP020412	CP020412	2447823	2448594	2120	0
CP020412	CP020412	2448791	2449193	2121	1
CP020412	CP020412	2449275	2449980	2122	1
CP020412	CP020412	2450513	2451884	2123	1
CP020412	CP020412	2452022	2453384	2124	1
CP020412	CP020412	2453845	2454478	2125	1
CP020412	CP020412	2454479	2455589	2126	1
CP020412	CP020412	2455689	2456154	2127	1
CP020412	CP020412	2456239	2456962	2128	0
CP020412	CP020412	2457224	2457920	2129	1
CP020412	CP020412	2458035	2458821	2130	1
CP020412	CP020412	2459757	2461785	2132	1
CP020412	CP020412	2462110	2462524	2133	0
CP020412	CP020412	2462700	2463186	2134	0
CP020412	CP020412	2464361	2464658	2136	0
CP020412	CP020412	2465526	2466048	2138	0
CP020412	CP020412	2466135	2466930	2139	0
CP020412	CP020412	2471666	2472455	2143	0
CP020412	CP020412	2474302	2475016	2147	1
CP020412	CP020412	2475946	2476198	2149	0
CP020412	CP020412	2476393	2476645	2150	1
CP020412	CP020412	2478875	2479685	2153	1
CP020412	CP020412	2479944	2480793	2154	1
CP020412	CP020412	2481114	2481426	2156	1
CP020412	CP020412	2481594	2483637	2157	1
CP020412	CP020412	2483838	2484729	2158	1
CP020412	CP020412	2484872	2485418	2159	1
CP020412	CP020412	2485567	2488021	2160	0
CP020412	CP020412	2488583	2489285	2162	0
CP020412	CP020412	2489281	2490751	2163	0
CP020412	CP020412	2491085	2492348	2164	0
CP020412	CP020412	2492525	2492852	2165	0
CP020412	CP020412	2492891	2493620	2166	0
CP020412	CP020412	2493749	2495141	2167	1
CP020412	CP020412	2495223	2495484	2168	0
CP020412	CP020412	2495971	2497390	2169	1
CP020412	CP020412	2497631	2498147	2170	0
CP020412	CP020412	2498303	2499254	2171	1
CP020412	CP020412	2499310	2499805	2172	0
CP020412	CP020412	2499804	2500335	2173	0
CP020412	CP020412	2500680	2501397	2174	1
CP020412	CP020412	2501495	2501825	2175	1
CP020412	CP020412	2501974	2502583	2176	0
CP020412	CP020412	2502709	2503663	2177	1
CP020412	CP020412	2503712	2504465	2178	0
CP020412	CP020412	2504467	2505826	2179	0
CP020412	CP020412	2507801	2508770	2181	0
CP020412	CP020412	2511256	2512291	2184	1
CP020412	CP020412	2512280	2512898	2185	1
CP020412	CP020412	2512937	2513543	2186	0
CP020412	CP020412	2513719	2514037	2187	0
CP020412	CP020412	2514326	2514905	2188	1
CP020412	CP020412	2514785	2515184	2189	0
CP020412	CP020412	2515242	2516412	2190	1
CP020412	CP020412	2516433	2517075	2191	1
CP020412	CP020412	2517097	2518084	2192	1
CP020412	CP020412	2519644	2521030	2196	0
CP020412	CP020412	2521147	2521843	2197	1
CP020412	CP020412	2521946	2522456	2198	1
CP020412	CP020412	2522655	2523921	2200	0
CP020412	CP020412	2523935	2524694	2201	0
CP020412	CP020412	2524864	2526982	2202	0
CP020412	CP020412	2526978	2527458	2203	0
CP020412	CP020412	2527539	2528457	2204	0
CP020412	CP020412	2528719	2530363	2205	0
CP020412	CP020412	2530618	2533348	2206	0
CP020412	CP020412	2533467	2534625	2207	0
CP020412	CP020412	2534892	2536293	2208	1
CP020412	CP020412	2536376	2537402	2209	0
CP020412	CP020412	2537398	2537767	2210	0
CP020412	CP020412	2537870	2538698	2211	0
CP020412	CP020412	2539010	2540810	2212	1
CP020412	CP020412	2540882	2541866	2213	1
CP020412	CP020412	2555153	2557853	2228	0
CP020412	CP020412	2558374	2559223	2229	0
CP020412	CP020412	2559281	2559749	2230	0
CP020412	CP020412	2559857	2560472	2231	1
CP020412	CP020412	2561865	2563125	2233	0
CP020412	CP020412	2563266	2563524	2234	0
CP020412	CP020412	2563832	2564762	2235	1
CP020412	CP020412	2564834	2565680	2236	1
CP020412	CP020412	2565701	2567600	2237	1
CP020412	CP020412	2567601	2568627	2238	1
CP020412	CP020412	2569665	2571009	2240	0
CP020412	CP020412	2571284	2571686	2241	0
CP020412	CP020412	2574386	2575244	2245	0
CP020412	CP020412	2575855	2578273	2246	0
CP020412	CP020412	2578501	2579572	2247	0
CP020412	CP020412	2579568	2580672	2248	0
CP020412	CP020412	2580750	2582127	2249	0
CP020412	CP020412	2583198	2583543	2251	1
CP020412	CP020412	2583509	2583758	2252	1
CP020412	CP020412	2583757	2585425	2253	1
CP020412	CP020412	2585425	2586784	2254	1
CP020412	CP020412	2586830	2587094	2255	0
CP020412	CP020412	2587181	2588402	2256	0
CP020412	CP020412	2588572	2590141	2257	1
CP020412	CP020412	2590463	2597414	2258	1
CP020412	CP020412	2597452	2599894	2259	1
CP020412	CP020412	2600558	2601434	2260	1
CP020412	CP020412	2603282	2605274	2262	0
CP020412	CP020412	2605450	2605891	2263	1
CP020412	CP020412	2605975	2606827	2264	0
CP020412	CP020412	2606869	2608705	2265	1
CP020412	CP020412	2608705	2609065	2266	1
CP020412	CP020412	2609164	2609764	2267	1
CP020412	CP020412	2609767	2610334	2268	1
CP020412	CP020412	2610340	2610940	2269	1
CP020412	CP020412	2610997	2612725	2270	0
CP020412	CP020412	2613005	2614208	2271	0
CP020412	CP020412	2614562	2614808	2272	0
CP020412	CP020412	2614976	2616425	2273	1
CP020412	CP020412	2616435	2616876	2274	1
CP020412	CP020412	2617631	2618456	2276	1
CP020412	CP020412	2618493	2618769	2277	1
CP020412	CP020412	2618820	2619291	2278	1
CP020412	CP020412	2619293	2619836	2279	1
CP020412	CP020412	2619853	2621407	2280	1
CP020412	CP020412	2621431	2622298	2281	1
CP020412	CP020412	2622309	2623686	2282	1
CP020412	CP020412	2623697	2624120	2283	1
CP020412	CP020412	2624436	2625681	2284	1
CP020412	CP020412	2625677	2626931	2285	1
CP020412	CP020412	2626940	2630084	2286	1
CP020412	CP020412	2630194	2632360	2287	0
CP020412	CP020412	2632693	2634955	2288	1
CP020412	CP020412	2635182	2636775	2289	1
CP020412	CP020412	2636889	2638077	2290	1
CP020412	CP020412	2638125	2641299	2291	1
CP020412	CP020412	2641448	2643926	2292	1
CP020412	CP020412	2644322	2646725	2293	1
CP020412	CP020412	2646775	2647651	2294	0
CP020412	CP020412	2647790	2650103	2295	1
CP020412	CP020412	2650510	2653123	2296	1
CP020412	CP020412	2653255	2654113	2297	1
CP020412	CP020412	2654341	2655313	2298	0
CP020412	CP020412	2655321	2656254	2299	0
CP020412	CP020412	2656348	2657251	2300	0
CP020412	CP020412	2657580	2658222	2301	1
CP020412	CP020412	2658252	2659278	2302	0
CP020412	CP020412	2659729	2660464	2303	1
CP020412	CP020412	2660523	2661099	2304	0
CP020412	CP020412	2664326	2665835	2307	0
CP020412	CP020412	2665962	2666439	2308	1
CP020412	CP020412	2668944	2673066	2311	1
CP020412	CP020412	2673134	2674103	2312	1
CP020412	CP020412	2674388	2675552	2313	1
CP020412	CP020412	2676366	2676720	2315	1
CP020412	CP020412	2677098	2678484	2316	0
CP020412	CP020412	2678915	2681876	2317	0
CP020412	CP020412	2681893	2682502	2318	1
CP020412	CP020412	2682704	2683991	2319	1
CP020412	CP020412	2684101	2684740	2320	0
CP020412	CP020412	2685152	2686328	2321	1
CP020412	CP020412	2686293	2689419	2322	1
CP020412	CP020412	2689415	2690969	2323	1
CP020412	CP020412	2691092	2691890	2324	0
CP020412	CP020412	2692011	2692977	2325	1
CP020412	CP020412	2692980	2693418	2326	0
CP020412	CP020412	2694365	2694620	2327	0
CP020412	CP020412	2694883	2695618	2328	1
CP020412	CP020412	2695656	2696631	2329	0
CP020412	CP020412	2696843	2698037	2330	0
CP020412	CP020412	2698242	2699292	2331	0
CP020412	CP020412	2699639	2700065	2332	0
CP020412	CP020412	2700541	2701897	2333	1
CP020412	CP020412	2701963	2702377	2334	0
CP020412	CP020412	2736208	2737387	2366	0
CP020412	CP020412	2737418	2739410	2367	1
CP020412	CP020412	2739714	2740269	2368	1
CP020412	CP020412	2741749	2743870	2370	1
CP020412	CP020412	2744220	2745297	2371	0
CP020412	CP020412	2745548	2746949	2372	1
CP020412	CP020412	2746997	2748569	2373	0
CP020412	CP020412	2748650	2748974	2374	0
CP020412	CP020412	2749105	2749681	2375	1
CP020412	CP020412	2749697	2751005	2376	1
CP020412	CP020412	2750997	2752227	2377	1
CP020412	CP020412	2752223	2753396	2378	1
CP020412	CP020412	2754066	2754315	2380	1
CP020412	CP020412	2754211	2755822	2381	0
CP020412	CP020412	2756011	2757577	2382	1
CP020412	CP020412	2757735	2758689	2383	0
CP020412	CP020412	2758685	2760212	2384	0
CP020412	CP020412	2760227	2760734	2385	0
CP020412	CP020412	2760953	2762897	2386	1
CP020412	CP020412	2762865	2763453	2387	0
CP020412	CP020412	2764464	2765190	2389	0
CP020412	CP020412	2765484	2765970	2390	1
CP020412	CP020412	2766086	2768267	2391	1
CP020412	CP020412	2768259	2769012	2392	1
CP020412	CP020412	2769008	2769659	2393	1
CP020412	CP020412	2769751	2771137	2394	1
CP020412	CP020412	2771639	2772137	2396	0
CP020412	CP020412	2772407	2772881	2397	1
CP020412	CP020412	2773000	2774248	2398	1
CP020412	CP020412	2774394	2774844	2399	0
CP020412	CP020412	2775184	2775592	2400	1
CP020412	CP020412	2775618	2778303	2401	0
CP020412	CP020412	2778305	2779358	2402	0
CP020412	CP020412	2779700	2780444	2403	1
CP020412	CP020412	2780651	2781881	2404	0
CP020412	CP020412	2782214	2783126	2405	0
CP020412	CP020412	2783195	2784062	2406	0
CP020412	CP020412	2784171	2784444	2407	0
CP020412	CP020412	2784920	2785415	2408	1
CP020412	CP020412	2785639	2787064	2409	1
CP020412	CP020412	2787213	2787852	2410	0
CP020412	CP020412	2787853	2788696	2411	0
CP020412	CP020412	2788803	2789937	2412	1
CP020412	CP020412	2789970	2791254	2413	0
CP020412	CP020412	2791261	2792317	2414	0
CP020412	CP020412	2792330	2794643	2415	0
CP020412	CP020412	2794653	2796510	2416	0
CP020412	CP020412	2796496	2797090	2417	0
CP020412	CP020412	2797086	2797968	2418	0
CP020412	CP020412	2797951	2798425	2419	0
CP020412	CP020412	2798670	2800137	2420	0
CP020412	CP020412	2800130	2800439	2421	0
CP020412	CP020412	2800429	2801809	2422	0
CP020412	CP020412	2801811	2802189	2423	0
CP020412	CP020412	2802324	2803407	2424	0
CP020412	CP020412	2803502	2803970	2425	1
CP020412	CP020412	2803944	2804487	2426	0
CP020412	CP020412	2805171	2806911	2427	1
CP020412	CP020412	2806920	2808219	2428	1
CP020412	CP020412	2808331	2809252	2429	1
CP020412	CP020412	2809311	2810652	2430	0
CP020412	CP020412	2810691	2811306	2431	0
CP020412	CP020412	2811317	2811917	2432	0
CP020412	CP020412	2811987	2812590	2433	1
CP020412	CP020412	2815918	2816413	2436	0
CP020412	CP020412	2816448	2817027	2437	0
CP020412	CP020412	2817023	2818340	2438	0
CP020412	CP020412	2818336	2819845	2439	0
CP020412	CP020412	2819853	2820843	2440	0
CP020412	CP020412	2820808	2822110	2441	0
CP020412	CP020412	2822106	2823150	2442	0
CP020412	CP020412	2823150	2825487	2443	0
CP020412	CP020412	2825826	2827707	2444	0
CP020412	CP020412	2827708	2828605	2445	0
CP020412	CP020412	2828834	2830334	2446	0
CP020412	CP020412	2830503	2832981	2447	1
CP020412	CP020412	2833019	2833751	2448	0
CP020412	CP020412	2833769	2833985	2449	0
CP020412	CP020412	2834276	2834966	2450	1
CP020412	CP020412	2835157	2836276	2451	0
CP020412	CP020412	2836396	2837065	2452	0
CP020412	CP020412	2837797	2839216	2453	0
CP020412	CP020412	2839199	2840390	2454	0
CP020412	CP020412	2840410	2841403	2455	0
CP020412	CP020412	2841535	2843527	2456	0
CP020412	CP020412	2843996	2845307	2457	1
CP020412	CP020412	2845423	2847442	2458	1
CP020412	CP020412	2936065	2936569	2555	1
CP020412	CP020412	2936540	2936768	2556	1
CP020412	CP020412	2937461	2938904	2559	0
CP020412	CP020412	2939585	2942510	2561	0
CP020412	CP020412	2943070	2943349	2562	1
CP020412	CP020412	2944088	2944319	2563	1
CP020412	CP020412	2944335	2944581	2564	1
CP020412	CP020412	2944804	2946046	2565	0
CP020412	CP020412	2946077	2947067	2566	0
CP020412	CP020412	2947336	2947741	2567	0
CP020412	CP020412	2947913	2949326	2568	1
CP020412	CP020412	2949396	2950308	2569	1
CP020412	CP020412	2950421	2951129	2570	0
CP020412	CP020412	2951106	2951496	2571	0
CP020412	CP020412	2951601	2952489	2572	1
CP020412	CP020412	2952615	2954898	2573	1
CP020412	CP020412	2954907	2955843	2574	0
CP020412	CP020412	2957835	2958867	2576	1
CP020412	CP020412	2959261	2961025	2577	1
CP020412	CP020412	2961550	2962642	2579	0
CP020412	CP020412	2962854	2963313	2580	1
CP020412	CP020412	2963302	2964229	2581	1
CP020412	CP020412	2964255	2965026	2582	1
CP020412	CP020412	2965516	2966515	2583	1
CP020412	CP020412	2967622	2967928	2585	1
CP020412	CP020412	2967870	2968248	2586	1
CP020412	CP020412	2968295	2969237	2587	0
CP020412	CP020412	2969510	2970914	2588	1
CP020412	CP020412	2971234	2972383	2589	1
CP020412	CP020412	2972468	2973182	2590	0
CP020412	CP020412	2973324	2974554	2591	1
CP020412	CP020412	2974723	2976034	2592	1
CP020412	CP020412	2976289	2977267	2593	1
CP020412	CP020412	2977394	2977772	2594	1
CP020412	CP020412	2981951	2982779	2598	0
CP020412	CP020412	2983133	2985092	2599	0
CP020412	CP020412	2985336	2985936	2600	0
CP020412	CP020412	2986367	2987477	2601	1
CP020412	CP020412	2987625	2988657	2602	0
CP020412	CP020412	2989531	2991649	2604	0
CP020412	CP020412	2991801	2992983	2605	1
CP020412	CP020412	2992990	2994643	2606	0
CP020412	CP020412	2994792	2995707	2607	0
CP020412	CP020412	2995849	2996797	2608	1
CP020412	CP020412	2996812	2997832	2609	1
CP020412	CP020412	2998315	3000679	2610	0
CP020412	CP020412	3000884	3002141	2611	0
CP020412	CP020412	3002278	3003532	2612	0
CP020412	CP020412	3003541	3004609	2613	0
CP020412	CP020412	3004845	3006105	2614	1
CP020412	CP020412	3006137	3006692	2615	0
CP020412	CP020412	3006729	3008100	2616	0
CP020412	CP020412	3008141	3009137	2617	1
CP020412	CP020412	3009160	3010153	2618	1
CP020412	CP020412	3010391	3010820	2619	1
CP020412	CP020412	3010985	3011522	2620	0
CP020412	CP020412	3011761	3012079	2621	1
CP020412	CP020412	3012087	3012357	2622	0
CP020412	CP020412	3012490	3013183	2623	0
CP020412	CP020412	3014360	3015464	2625	0
CP020412	CP020412	3015765	3016782	2626	0
CP020412	CP020412	3017164	3024769	2627	1
CP020412	CP020412	3024765	3026085	2628	1
CP020412	CP020412	3026178	3027447	2629	1
CP020412	CP020412	3028384	3029710	2631	1
CP020412	CP020412	3029793	3030576	2632	1
CP020412	CP020412	3030601	3031480	2633	0
CP020412	CP020412	3031531	3032506	2634	0
CP020412	CP020412	3033548	3034451	2636	0
CP020412	CP020412	3034624	3035464	2637	1
CP020412	CP020412	3036332	3037364	2639	0
CP020412	CP020412	3043259	3044195	2644	0
CP020412	CP020412	3044196	3044877	2645	0
CP020412	CP020412	3044830	3045781	2646	0
CP020412	CP020412	3045836	3046526	2647	0
CP020412	CP020412	3046522	3048181	2648	0
CP020412	CP020412	3051993	3053922	2651	0
CP020412	CP020412	3053977	3055144	2652	0
CP020412	CP020412	3055535	3056828	2653	1
CP020412	CP020412	3056805	3058065	2654	1
CP020412	CP020412	3058058	3059270	2655	1
CP020412	CP020412	3059283	3060063	2656	1
CP020412	CP020412	3060059	3060710	2657	1
CP020412	CP020412	3060832	3061942	2658	1
CP020412	CP020412	3062540	3064016	2659	0
CP020412	CP020412	3064244	3064565	2660	0
CP020412	CP020412	3068401	3069274	2663	1
CP020412	CP020412	3069511	3070417	2664	1
CP020412	CP020412	3071542	3072472	2666	1
CP020412	CP020412	3072542	3072863	2667	0
CP020412	CP020412	3073660	3075049	2669	0
CP020412	CP020412	3075057	3076701	2670	0
CP020412	CP020412	3076846	3077212	2671	1
CP020412	CP020412	3081938	3082466	2673	1
CP020412	CP020412	3082495	3082858	2674	0
CP020412	CP020412	3083138	3084362	2675	0
CP020412	CP020412	3084744	3086739	2676	1
CP020412	CP020412	3086852	3088601	2677	0
CP020412	CP020412	3088955	3089429	2678	1
CP020412	CP020412	3089758	3091489	2679	1
CP020412	CP020412	3091506	3092091	2680	0
CP020412	CP020412	3092132	3093950	2681	0
CP020412	CP020412	3094330	3094963	2682	1
CP020412	CP020412	3095293	3097531	2683	0
CP020412	CP020412	3097830	3098832	2684	0
CP020412	CP020412	3099184	3100546	2685	1
CP020412	CP020412	3100768	3101011	2686	1
CP020412	CP020412	3101132	3102404	2687	0
CP020412	CP020412	3102978	3103734	2688	0
CP020412	CP020412	3113072	3113414	2693	0
CP020412	CP020412	3113527	3113917	2694	0
CP020412	CP020412	3114219	3115872	2695	1
CP020412	CP020412	3115934	3116594	2696	0
CP020412	CP020412	3116577	3116844	2697	0
CP020412	CP020412	3117008	3119411	2698	0
CP020412	CP020412	3120225	3121461	2700	1
CP020412	CP020412	3122454	3123348	2703	1
CP020412	CP020412	3123394	3123991	2704	0
CP020412	CP020412	3124695	3125985	2705	1
CP020412	CP020412	3125986	3126664	2706	1
CP020412	CP020412	3126715	3128323	2707	1
CP020412	CP020412	3128360	3129452	2708	1
CP020412	CP020412	3129737	3130637	2709	1
CP020412	CP020412	3130921	3131932	2710	1
CP020412	CP020412	3132037	3134932	2711	0
CP020412	CP020412	3135251	3136433	2712	1
CP020412	CP020412	3136484	3139082	2713	1
CP020412	CP020412	3139273	3143764	2714	0
CP020412	CP020412	3143977	3144322	2715	1
CP020412	CP020412	3145114	3148834	2716	1
CP020412	CP020412	3153960	3155136	2718	0
CP020412	CP020412	3155396	3156575	2719	1
CP020412	CP020412	3156726	3156999	2720	1
CP020412	CP020412	3157071	3160275	2721	1
CP020412	CP020412	3160299	3160776	2722	1
CP020412	CP020412	3161275	3162568	2723	1
CP020412	CP020412	3165317	3165707	2725	1
CP020412	CP020412	3165699	3167331	2726	1
CP020412	CP020412	3167523	3168342	2727	1
CP020412	CP020412	3168789	3169950	2728	1
CP020412	CP020412	3171432	3172431	2729	1
CP020412	CP020412	3172509	3173331	2730	0
CP020412	CP020412	3173512	3176434	2731	0
CP020412	CP020412	3176433	3177219	2732	0
CP020412	CP020412	3177968	3178430	2733	1
CP020412	CP020412	3178422	3179871	2734	1
CP020412	CP020412	3179872	3180622	2735	1
CP020412	CP020412	3180621	3181902	2736	1
CP020412	CP020412	3181907	3183131	2737	1
CP020412	CP020412	3183127	3183577	2738	1
CP020412	CP020412	3183986	3184928	2740	1
CP020412	CP020412	3184991	3185402	2741	0
CP020412	CP020412	3186276	3187488	2743	1
CP020412	CP020412	3187929	3189348	2745	1
CP020412	CP020412	3189540	3191247	2746	0
CP020412	CP020412	3191507	3192194	2747	0
CP020412	CP020412	3194647	3195235	2749	0
CP020412	CP020412	3195565	3196459	2750	1
CP020412	CP020412	3196537	3197356	2751	1
CP020412	CP020412	3197420	3197795	2752	1
CP020412	CP020412	3197796	3198129	2753	1
CP020412	CP020412	3198227	3198635	2754	0
CP020412	CP020412	3198600	3199560	2755	0
CP020412	CP020412	3199717	3201499	2756	1
CP020412	CP020412	3202410	3202641	2758	1
CP020412	CP020412	3202674	3203181	2759	1
CP020412	CP020412	3203280	3203991	2760	1
CP020412	CP020412	3204023	3204389	2761	0
CP020412	CP020412	3205357	3206866	2763	0
CP020412	CP020412	3207121	3208126	2764	1
CP020412	CP020412	3208512	3210051	2766	0
CP020412	CP020412	3210214	3210460	2767	0
CP020412	CP020412	3210548	3211025	2768	0
CP020412	CP020412	3211210	3212026	2769	1
CP020412	CP020412	3212154	3212463	2770	1
CP020412	CP020412	3212627	3214928	2771	1
CP020412	CP020412	3215148	3216498	2772	1
CP020412	CP020412	3216723	3217485	2773	1
CP020412	CP020412	3217435	3218815	2774	1
CP020412	CP020412	3219831	3220668	2776	0
CP020412	CP020412	3220909	3221758	2777	1
CP020412	CP020412	3221987	3223130	2778	1
CP020412	CP020412	3223275	3223572	2779	0
CP020412	CP020412	3223973	3224492	2780	0
CP020412	CP020412	3224484	3225339	2781	0
CP020412	CP020412	3225340	3226654	2782	0
CP020412	CP020412	3227011	3227743	2783	0
CP020412	CP020412	3227946	3229464	2784	0
CP020412	CP020412	3229597	3230617	2785	0
CP020412	CP020412	3230994	3231351	2786	0
CP020412	CP020412	3231596	3232328	2787	1
CP020412	CP020412	3232404	3233475	2788	1
CP020412	CP020412	3233599	3234550	2789	0
CP020412	CP020412	3235076	3235952	2790	0
CP020412	CP020412	3236183	3237983	2791	1
CP020412	CP020412	3239474	3239825	2793	1
CP020412	CP020412	3240863	3241130	2795	1
CP020412	CP020412	3241602	3242304	2797	1
CP020412	CP020412	3242300	3243893	2798	1
CP020412	CP020412	3244020	3244452	2799	1
CP020412	CP020412	3246654	3247515	2802	1
CP020412	CP020412	3248692	3249439	2804	0
CP020412	CP020412	3260337	3261033	2806	1
CP020412	CP020412	3261262	3262099	2807	0
CP020412	CP020412	3262447	3263878	2808	1
CP020412	CP020412	3263897	3265925	2809	1
CP020412	CP020412	3266047	3267238	2810	0
CP020412	CP020412	3267314	3269213	2811	1
CP020412	CP020412	3269315	3269984	2812	1
CP020412	CP020412	3269995	3271390	2813	1
CP020412	CP020412	3271569	3273126	2814	1
CP020412	CP020412	3276399	3276726	2819	1
CP020412	CP020412	3276810	3277326	2820	1
CP020412	CP020412	3277392	3279708	2821	0
CP020412	CP020412	3282563	3283400	2823	1
CP020412	CP020412	3283729	3284476	2824	0
CP020412	CP020412	3284650	3285415	2825	1
CP020412	CP020412	3286440	3287019	2826	1
CP020412	CP020412	3287832	3288609	2828	0
CP020412	CP020412	3289094	3290963	2829	1
CP020412	CP020412	3291166	3292564	2830	1
CP020412	CP020412	3293443	3294700	2832	1
CP020412	CP020412	3295145	3295835	2834	1
CP020412	CP020412	3295842	3296607	2835	1
CP020412	CP020412	3300760	3301288	2840	1
CP020412	CP020412	3301702	3302938	2841	1
CP020412	CP020412	3305938	3307672	2843	1
CP020412	CP020412	3309193	3309613	2845	0
CP020412	CP020412	3310386	3310617	2847	0
CP020412	CP020412	3346726	3348595	2885	0
CP020412	CP020412	3348804	3350523	2886	0
CP020412	CP020412	3350531	3350975	2887	0
CP020412	CP020412	3351090	3351321	2888	0
CP020412	CP020412	3351550	3352552	2889	1
CP020412	CP020412	3352580	3353426	2890	0
CP020412	CP020412	3353533	3354658	2891	0
CP020412	CP020412	3354879	3355869	2892	1
CP020412	CP020412	3356026	3356869	2893	0
CP020412	CP020412	3357114	3358017	2894	1
CP020412	CP020412	3358112	3360137	2895	1
CP020412	CP020412	3360692	3360959	2896	1
CP020412	CP020412	3361059	3361401	2897	0
CP020412	CP020412	3361568	3362099	2898	0
CP020412	CP020412	3362116	3363523	2899	0
CP020412	CP020412	3363941	3365321	2900	1
CP020412	CP020412	3365430	3365688	2901	1
CP020412	CP020412	3365693	3366200	2902	1
CP020412	CP020412	3366200	3366950	2903	1
CP020412	CP020412	3366977	3367343	2904	1
CP020412	CP020412	3368369	3369155	2907	1
CP020412	CP020412	3369278	3369863	2908	0
CP020412	CP020412	3370293	3370893	2911	0
CP020412	CP020412	3371344	3372205	2912	0
CP020412	CP020412	3372295	3372562	2913	1
CP020412	CP020412	3372756	3373446	2914	1
CP020412	CP020412	3373442	3374051	2915	1
CP020412	CP020412	3374707	3376168	2917	0
[truncated: 610 more rows]
